# Supplementary material for: Identification of a Novel miR-195-5p/PNN Axis in Colorectal Cancer
Source: Int J Mol Sci. 2024 May 30;25(11):5980. doi: 10.3390/ijms25115980 (PMC11172886; doi:10.3390/ijms25115980)
Supplement: Supplementary file 1 [file ijms-25-05980-s001.zip › Table S1.xlsx]

## Sheet: Table 0
mRNA	Chromosome	6mer (count)	6mer (position)	7mer-A1 (count)	7mer-A1 (position)	7mer-m8 (count)	7mer-m8 (position)	8mer (count)	8mer (position)
NM_001122679	chr5	1	107	-	-	-	-	1	1260
NM_000020	chr12	4	2403 2318 1891 188	-	-	-	-	-	-
NM_000021	chr14	5	1107 1035 1023 720 292	-	-	-	-	-	-
NM_000024	chr5	-	-	-	-	1	340	-	-
NM_000037	chr8	4	2368 2206 1905 727	1	2311	-	-	-	-
NM_000038	chr5	3	1329 775 734	-	-	-	-	1	344
NM_000081	chr1	2	1366 614	1	1629	1	1160	-	-
NM_000084	chrX	6	5391 4950 4734 1855 1653 1517	-	-	3	1656 677 618	2	6505 6037
NM_000088	chr17	2	1109 352	-	-	-	-	-	-
NM_000090	chr2	1	859	-	-	1	174	-	-
NM_000092	chr2	2	3582 177	2	3918 1241	2	4192 3080	-	-
NM_000104	chr2	2	2206 646	-	-	1	94	-	-
NM_000108	chr7	1	1429	1	1640	4	1747 1536 1311 275	-	-
NM_000109	chrX	1	2371	-	-	-	-	1	1073
NM_000110	chr1	3	772 336 22	-	-	1	464	-	-
NM_000112	chr5	5	3706 1971 1542 426 382	3	4518 4442 4323	4	5505 5111 1675 1470	-	-
NM_000125	chr6	7	3853 3744 1708 1337 1269 996 41	-	-	-	-	-	-
NM_000127	chr8	1	54	-	-	-	-	-	-
NM_000135	chr16	2	753 76	1	329	-	-	-	-
NM_000141	chr10	-	-	-	-	1	529	-	-
NM_000142	chr4	4	1193 623 257 230	1	1604	1	54	-	-
NM_000147	chr1	1	32	1	481	-	-	-	-
NM_000163	chr5	-	-	-	-	-	-	1	2099
NM_000167	chrX	1	125	-	-	1	1575	-	-
NM_000168	chr7	4	2916 1253 942 77	-	-	3	799 377 374	-	-
NM_000176	chr5	1	603	-	-	2	3848 2751	-	-
NM_000188	chr10	1	480	-	-	1	178	-	-
NM_000194	chrX	1	159	-	-	-	-	-	-
NM_000202	chrX	3	3310 3189 1335	-	-	1	1582	-	-
NM_000208	chr19	9	4602 4531 3924 3852 1777 1653 1583 580 231	1	1202	6	3659 3620 3444 3135 583 234	-	-
NM_000210	chr2	4	693 659 580 78	-	-	-	-	-	-
NM_000212	chr17	2	1695 870	-	-	-	-	-	-
NM_000214	chr20	3	1709 537 90	-	-	-	-	-	-
NM_000217	chr12	4	5171 1849 1648 150	1	3516	-	-	-	-
NM_000232	chr4	3	2678 321 120	-	-	-	-	-	-
NM_000238	chr7	1	51	-	-	-	-	-	-
NM_000248	chr3	1	2447	-	-	1	2966	1	701
NM_000252	chrX	4	1523 1401 399 388	-	-	-	-	-	-
NM_000259	chr15	9	6363 5883 4858 4323 4231 3924 2495 379 192	1	2366	-	-	1	639
NM_000266	chrX	1	910	-	-	1	272	-	-
NM_000267	chr17	5	3247 3154 183 140 98	1	1247	-	-	1	1259
NM_000276	chrX	5	2078 2025 1789 383 293	1	2203	-	-	-	-
NM_000280	chr11	-	-	1	106	-	-	-	-
NM_000282	chr13	1	218	-	-	-	-	-	-
NM_000304	chr17	2	965 145	1	835	1	148	-	-
NM_000310	chr1	-	-	-	-	1	825	1	1212
NM_000314	chr10	5	3122 2754 1088 1039 1021	-	-	-	-	1	959
NM_000319	chr12	2	943 436	-	-	1	278	-	-
NM_000321	chr13	2	1342 276	-	-	-	-	-	-
NM_000322	chr6	2	1363 366	-	-	3	1627 1407 405	1	1656
NM_000329	chr1	1	784	-	-	-	-	-	-
NM_000332	chr6	6	6326 6185 4614 2386 1234 793	-	-	-	-	-	-
NM_000333	chr3	1	146	-	-	-	-	-	-
NM_000334	chr17	2	1506 261	-	-	2	863 639	-	-
NM_000337	chr5	6	5572 4102 2094 867 773 563	-	-	5	5450 5250 5024 1903 1834	-	-
NM_000345	chr4	2	1042 226	-	-	2	323 320	-	-
NM_000346	chr17	1	1656	-	-	-	-	-	-
NM_000362	chr22	5	3599 3439 2807 1121 146	-	-	-	-	2	3515 1078
NM_000368	chr9	7	4843 4806 4018 3928 3797 3482 426	-	-	2	4407 4021	-	-
NM_000408	chr2	2	1115 173	-	-	2	3413 2615	-	-
NM_000411	chr21	2	2202 2103	-	-	-	-	-	-
NM_000428	chr14	1	2493	-	-	2	2333 2219	-	-
NM_000430	chr17	4	3589 3455 2540 2481	-	-	4	3719 2641 2312 1230	-	-
NM_000445	chr8	3	940 838 154	-	-	-	-	-	-
NM_000449	chr1	2	466 161	-	-	-	-	-	-
NM_000451	chrX	2	1592 792	-	-	-	-	-	-
NM_000458	chr17	1	876	-	-	-	-	-	-
NM_000461	chr3	4	4077 4061 3963 3468	-	-	2	3303 501	-	-
NM_000462	chr15	-	-	-	-	1	566	-	-
NM_000476	chr9	1	1443	-	-	-	-	-	-
NM_000484	chr21	2	427 140	-	-	-	-	-	-
NM_000489	chrX	4	2982 2489 2376 194	-	-	3	2584 2224 863	-	-
NM_000492	chr7	3	1364 1167 1018	-	-	-	-	-	-
NM_000495	chrX	2	407 99	-	-	-	-	-	-
NM_000500	chr6	1	92	-	-	-	-	-	-
NM_000503	chr8	4	1830 190 125 33	-	-	1	1649	1	1653
NM_000522	chr7	1	56	-	-	-	-	-	-
NM_000523	chr2	2	1075 169	-	-	-	-	-	-
NM_000533	chrX	1	63	-	-	-	-	-	-
NM_000552	chr12	-	-	-	-	1	31	-	-
NM_000555	chrX	10	7797 7741 7306 6219 4811 1711 1644 1585 1104 357	-	-	1	1588	-	-
NM_000578	chr2	3	1416 1286 472	-	-	1	140	-	-
NM_000581	chr3	1	24	-	-	1	43	-	-
NM_000599	chr2	2	4552 3154	-	-	-	-	-	-
NM_000601	chr7	1	331	-	-	-	-	-	-
NM_000602	chr7	2	1241 556	-	-	-	-	-	-
NM_000610	chr11	2	2894 707	-	-	-	-	-	-
NM_000611	chr11	8	6445 5689 5133 2292 1933 1916 449 63	1	1863	1	4850	-	-
NM_000615	chr11	4	2175 1951 887 221	-	-	-	-	-	-
NM_000618	chr12	4	1410 1377 449 365	1	6060	1	221	-	-
NM_000618	chr12	4	1410 1377 449 365	1	6060	1	221	-	-
NM_000627	chr2	-	-	1	652	-	-	1	266
NM_000633	chr18	5	3715 1803 1781 459 103	-	-	-	-	-	-
NM_000673	chr4	1	316	-	-	-	-	-	-
NM_000676	chr17	2	414 214	-	-	-	-	-	-
NM_000678	chr20	2	549 123	-	-	-	-	-	-
NM_000679	chr5	1	150	-	-	-	-	-	-
NM_000681	chr10	2	1025 184	1	1152	2	1028 160	1	1347
NM_000685	chr3	2	657 228	-	-	-	-	1	831
NM_000685	chr3	2	657 228	-	-	-	-	1	831
NM_000687	chr20	2	152 32	-	-	-	-	-	-
NM_000719	chr12	7	5064 4264 2531 2222 1959 1700 741	1	5223	3	6238 6058 2261	-	-
NM_000721	chr1	1	2283	-	-	-	-	1	2274
NM_000722	chr7	2	281 208	-	-	-	-	-	-
NM_000724	chr10	2	1656 288	-	-	2	138 135	-	-
NM_000726	chr2	2	573 116	-	-	-	-	-	-
NM_000756	chr8	1	83	-	-	-	-	-	-
NM_000767	chr19	4	1388 1326 574 256	-	-	-	-	-	-
NM_000780	chr8	1	1110	-	-	1	793	-	-
NM_000801	chr20	2	1054 1022	-	-	1	844	-	-
NM_000806	chr5	2	1253 653	1	1797	-	-	-	-
NM_000812	chr4	2	409 365	-	-	1	85	-	-
NM_000813	chr5	5	4721 4083 1394 161 122	-	-	1	391	-	-
NM_000814	chr15	1	4057	1	2909	-	-	-	-
NM_000816	chr5	1	205	-	-	-	-	-	-
NM_000817	chr2	1	349	-	-	2	425 76	-	-
NM_000818	chr10	1	22	1	210	-	-	-	-
NM_000826	chr4	2	2448 113	-	-	-	-	-	-
NM_000829	chr11	2	1786 743	-	-	-	-	-	-
NM_000831	chr1	10	6273 4795 4364 3972 2442 1909 1424 924 534 179	-	-	1	1645	-	-
NM_000832	chr9	-	-	-	-	1	63	-	-
NM_000833	chr16	-	-	1	1526	-	-	-	-
NM_000838	chr6	3	2779 2023 127	-	-	7	1915 1831 701 151 148 133 130	-	-
NM_000844	chr3	2	866 160	-	-	1	1007	-	-
NM_000859	chr5	1	216	-	-	1	1408	-	-
NM_000865	chr6	-	-	-	-	1	187	-	-
NM_000868	chrX	3	1958 1688 101	-	-	-	-	-	-
NM_000875	chr15	6	5069 2249 1874 726 672 132	2	1275 564	1	732	-	-
NM_000883	chr7	2	283 158	-	-	-	-	-	-
NM_000883	chr7	2	283 158	-	-	-	-	-	-
NM_000885	chr2	2	846 472	-	-	-	-	-	-
NM_000891	chr17	4	3609 2818 2294 424	1	392	2	2944 1191	-	-
NM_000899	chr12	2	3035 1697	-	-	3	3768 3765 3271	-	-
NM_000901	chr4	2	701 164	1	2156	-	-	-	-
NM_000910	chr4	3	1969 522 401	-	-	1	131	-	-
NM_000919	chr5	-	-	1	456	-	-	-	-
NM_000922	chr11	3	880 748 237	-	-	1	292	-	-
NM_000933	chr20	2	1206 74	-	-	-	-	-	-
NM_000939	chr2	1	77	-	-	-	-	-	-
NM_000944	chr4	1	73	-	-	-	-	-	-
NM_000945	chr2	4	1645 1510 1492 771	-	-	-	-	-	-
NM_000949	chr5	-	-	-	-	-	-	1	220
NM_000950	chrX	3	2919 2393 433	-	-	2	2754 1447	1	1160
NM_000958	chr5	2	1185 301	-	-	1	1237	-	-
NM_000959	chr1	3	3984 3962 3481	1	3522	1	3427	-	-
NM_000962	chr9	3	2392 1937 722	-	-	1	2368	-	-
NM_000965	chr3	-	-	-	-	1	84	-	-
NM_000966	chr12	1	1016	-	-	1	803	-	-
NM_001001132	chr21	2	1134 435	-	-	1	1197	-	-
NM_001001323	chr12	2	2307 831	2	2725 693	2	685 193	-	-
NM_001001331	chr3	1	737	-	-	1	181	-	-
NM_001001342	chr10	1	1082	-	-	1	1030	-	-
NM_001001344	chrX	2	2312 447	-	-	2	2253 2163	-	-
NM_001001389	chr11	2	2894 707	-	-	-	-	-	-
NM_001001390	chr11	2	2894 707	-	-	-	-	-	-
NM_001001391	chr11	2	2894 707	-	-	-	-	-	-
NM_001001392	chr11	2	2940 753	-	-	-	-	-	-
NM_001001396	chr1	6	4477 4230 1724 1058 710 384	-	-	1	3905	1	3894
NM_001001419	chr5	4	4816 3605 809 542	-	-	2	5059 794	2	4626 3232
NM_001001420	chr5	4	4816 3605 809 542	-	-	2	5059 794	2	4626 3232
NM_001001479	chr22	1	796	-	-	1	746	-	-
NM_001001483	chr11	1	320	-	-	-	-	-	-
NM_001001484	chr10	-	-	-	-	2	656 415	-	-
NM_001001549	chr7	2	1066 896	-	-	2	978 181	-	-
NM_001001550	chr7	2	1066 896	-	-	2	978 181	-	-
NM_001001555	chr7	2	1066 896	-	-	2	978 181	-	-
NM_001001556	chr15	-	-	1	114	-	-	-	-
NM_001001664	chr2	1	2703	-	-	1	4089	-	-
NM_001001740	chr1	-	-	-	-	1	232	-	-
NM_001001740	chr1	-	-	-	-	1	232	-	-
NM_001001787	chr1	1	61	-	-	-	-	-	-
NM_001001933	chr1	1	130	-	-	-	-	-	-
NM_001001971	chr10	1	126	1	1403	-	-	1	564
NM_001001974	chr10	2	2268 483	-	-	1	1979	1	1555
NM_001001995	chrX	6	1605 1564 1330 1272 134 62	-	-	1	1214	-	-
NM_001002026	chr3	1	1633	-	-	3	2432 618 435	-	-
NM_001002032	chr17	2	645 25	-	-	1	726	-	-
NM_001002033	chr17	2	745 125	-	-	1	826	-	-
NM_001002233	chr8	3	2018 1570 441	-	-	-	-	-	-
NM_001002243	chr2	-	-	-	-	1	251	-	-
NM_001002252	chr12	1	83	-	-	-	-	-	-
NM_001002295	chr10	1	254	-	-	-	-	-	-
NM_001002762	chr10	5	2354 1177 1039 810 235	-	-	1	321	-	-
NM_001002838	chrX	2	660 547	-	-	-	-	1	382
NM_001002843	chr15	2	1271 296	1	1068	1	80	-	-
NM_001002860	chr14	6	4294 4072 3919 3425 1225 194	1	709	1	3050	1	4368
NM_001002909	chr17	4	2241 1702 459 409	-	-	2	2068 833	-	-
NM_001002914	chr17	1	1059	-	-	-	-	1	1083
NM_001003406	chr22	6	3227 3025 2992 2928 1071 1054	1	571	1	2115	-	-
NM_001003407	chr10	7	5059 5022 4768 4646 1787 1248 968	-	-	1	1008	-	-
NM_001003408	chr10	7	5059 5022 4768 4646 1787 1248 968	-	-	1	1008	-	-
NM_001003652	chr18	8	7978 7661 5595 3058 2346 2239 1359 395	-	-	4	5598 2591 2325 348	2	6231 1436
NM_001003674	chr18	11	7052 5525 5473 5295 4992 4643 2588 1889 1178 966 778	-	-	11	7008 6996 4614 4611 4608 4605 4602 4599 4596 4345 1310	1	6637
NM_001003675	chr18	11	7052 5525 5473 5295 4992 4643 2588 1889 1178 966 778	-	-	11	7008 6996 4614 4611 4608 4605 4602 4599 4596 4345 1310	1	6637
NM_001003688	chr4	1	765	-	-	-	-	-	-
NM_001003694	chr3	-	-	-	-	1	442	-	-
NM_001003792	chr3	1	174	-	-	-	-	-	-
NM_001003793	chr3	1	174	-	-	-	-	-	-
NM_001003800	chr9	4	1450 1292 1235 223	-	-	-	-	-	-
NM_001003845	chr2	-	-	-	-	1	468	-	-
NM_001003940	chr15	2	3203 1262	-	-	2	833 830	-	-
NM_001003942	chr15	2	3203 1262	-	-	2	833 830	-	-
NM_001003943	chr15	2	3207 1266	-	-	2	837 834	-	-
NM_001004065	chr9	7	3437 2944 2926 2876 1392 469 311	-	-	2	3791 3495	-	-
NM_001004105	chr5	1	34	-	-	-	-	-	-
NM_001004303	chr1	1	667	-	-	-	-	-	-
NM_001004303	chr1	1	667	-	-	-	-	-	-
NM_001004317	chr6	3	3047 1808 1677	-	-	3	4162 1683 1680	-	-
NM_001004342	chr1	9	5893 5685 5668 3980 3717 1823 1806 1797 1736	-	-	-	-	-	-
NM_001004354	chr9	2	748 51	-	-	-	-	-	-
NM_001004360	chr2	3	1300 316 80	-	-	-	-	1	182
NM_001004431	chr17	1	210	-	-	-	-	-	-
NM_001005209	chr2	1	256	-	-	1	581	-	-
NM_001005210	chr11	5	2135 2126 1920 463 46	-	-	1	30	-	-
NM_001005271	chr17	3	1071 1052 76	-	-	-	-	-	-
NM_001005273	chr17	3	1071 1052 76	-	-	-	-	-	-
NM_001005291	chr17	1	134	-	-	-	-	-	-
NM_001005353	chr1	3	381 313 68	-	-	1	316	1	1048
NM_001005353	chr1	3	381 313 68	-	-	1	316	1	1048
NM_001005360	chr19	2	852 227	-	-	-	-	-	-
NM_001005361	chr19	2	852 227	-	-	-	-	-	-
NM_001005362	chr19	2	852 227	-	-	-	-	-	-
NM_001005366	chr12	1	241	-	-	-	-	-	-
NM_001005386	chr2	4	711 575 488 435	-	-	1	241	1	315
NM_001005404	chr17	4	3885 3736 3125 2929	-	-	2	3184 791	-	-
NM_001005407	chr16	1	694	-	-	-	-	-	-
NM_001005417	chr1	2	545 74	-	-	-	-	-	-
NM_001005463	chr10	1	1864	-	-	-	-	-	-
NM_001005505	chr3	1	317	-	-	1	1381	-	-
NM_001005526	chr2	1	98	-	-	-	-	-	-
NM_001005609	chrX	8	3537 2984 1244 1189 658 406 316 103	-	-	4	3729 1319 409 78	1	2743
NM_001005732	chr21	2	663 601	-	-	-	-	-	-
NM_001005733	chr21	2	620 558	-	-	-	-	-	-
NM_001005739	chr2	1	588	-	-	-	-	-	-
NM_001005743	chr14	2	986 475	-	-	1	236	-	-
NM_001005744	chr14	2	986 475	-	-	1	236	-	-
NM_001005745	chr14	2	986 475	-	-	1	236	-	-
NM_001005746	chr2	2	573 116	-	-	-	-	-	-
NM_001005747	chr2	2	573 116	-	-	-	-	-	-
NM_001005849	chr17	-	-	1	489	-	-	-	-
NM_001005909	chr3	1	59	-	-	-	-	-	-
NM_001005910	chr3	3	585 448 268	-	-	-	-	-	-
NM_001005911	chr3	3	585 448 268	-	-	-	-	-	-
NM_001005920	chr16	2	795 384	-	-	-	-	-	-
NM_001006115	chr3	3	2428 870 471	-	-	6	2631 2015 2012 1928 858 855	-	-
NM_001006600	chr5	3	2448 1908 972	-	-	-	-	-	-
NM_001006610	chr16	-	-	1	140	-	-	-	-
NM_001006612	chrX	-	-	-	-	-	-	1	104
NM_001006613	chrX	-	-	-	-	-	-	1	104
NM_001006614	chrX	-	-	-	-	-	-	1	104
NM_001006617	chr9	1	933	-	-	1	936	-	-
NM_001006618	chr9	1	59	-	-	-	-	-	-
NM_001006619	chr9	1	933	-	-	1	936	-	-
NM_001006620	chr9	1	933	-	-	1	936	-	-
NM_001006621	chr9	1	933	-	-	1	936	-	-
NM_001006623	chr2	1	105	-	-	3	695 692 157	1	2389
NM_001006636	chr2	2	961 123	-	-	-	-	-	-
NM_001006938	chrX	-	-	-	-	1	506	1	561
NM_001006944	chr11	1	727	-	-	-	-	-	-
NM_001006946	chr2	2	1516 1313	-	-	-	-	-	-
NM_001007024	chr17	6	3747 3526 1571 511 245 185	-	-	1	2719	1	2834
NM_001007025	chr17	6	3747 3526 1571 511 245 185	-	-	1	2719	1	2834
NM_001007026	chr12	1	355	-	-	1	108	-	-
NM_001007027	chr11	1	93	-	-	-	-	-	-
NM_001007067	chr8	2	740 106	-	-	1	364	-	-
NM_001007068	chr8	2	740 106	-	-	1	364	-	-
NM_001007069	chr8	2	740 106	-	-	1	364	-	-
NM_001007070	chr8	2	740 106	-	-	1	364	-	-
NM_001007072	chr15	-	-	-	-	1	186	-	-
NM_001007097	chr9	10	4902 4639 4455 4445 3346 3223 1512 1016 783 56	-	-	4	5046 951 109 86	-	-
NM_001007098	chr1	2	354 329	-	-	-	-	1	899
NM_001007102	chr6	2	1438 1399	-	-	2	1599 1596	-	-
NM_001007156	chr15	3	1720 1415 447	-	-	-	-	-	-
NM_001007226	chr17	2	967 933	-	-	2	207 56	-	-
NM_001007227	chr17	2	967 933	-	-	2	207 56	-	-
NM_001007228	chr17	2	967 933	-	-	2	207 56	-	-
NM_001007229	chr17	2	967 933	-	-	2	207 56	-	-
NM_001007230	chr17	2	967 933	-	-	2	207 56	-	-
NM_001007237	chr1	9	2850 2804 2619 2299 2036 1847 908 850 837	-	-	1	2003	-	-
NM_001007246	chr21	2	1697 103	-	-	2	1864 1861	1	1266
NM_001007257	chr1	1	1477	-	-	1	179	1	1237
NM_001007271	chr10	1	414	-	-	2	982 79	-	-
NM_001007277	chr11	1	978	-	-	-	-	-	-
NM_001007553	chr1	-	-	-	-	2	794 791	-	-
NM_001007559	chr18	1	134	1	1367	-	-	1	2051
NM_001008220	chr5	6	3898 3799 3535 2859 1517 1261	-	-	2	3901 3811	-	-
NM_001008222	chrX	3	1099 388 158	-	-	-	-	-	-
NM_001008239	chr18	5	2856 1523 989 667 100	1	1370	5	3587 3584 3349 2894 2575	-	-
NM_001008392	chr3	4	3240 2930 978 626	2	2261 1037	-	-	1	999
NM_001008405	chr7	3	1785 63 27	-	-	-	-	-	-
NM_001008407	chr7	1	322	-	-	-	-	1	627
NM_001008408	chr7	9	6279 3922 3874 2547 2048 1654 1589 1552 938	-	-	1	2498	-	-
NM_001008495	chr8	2	2257 1753	-	-	-	-	-	-
NM_001008539	chr8	5	5135 5000 771 665 104	1	1890	2	5357 2076	-	-
NM_001008540	chr2	2	384 318	-	-	-	-	-	-
NM_001008541	chr10	3	2174 1461 718	-	-	-	-	-	-
NM_001008541	chr10	3	2174 1461 718	-	-	-	-	-	-
NM_001008564	chr13	1	2278	-	-	-	-	-	-
NM_001008567	chr9	1	84	-	-	-	-	-	-
NM_001008660	chr11	2	1270 85	-	-	-	-	-	-
NM_001008701	chr19	4	1039 898 454 430	-	-	1	1912	1	2007
NM_001008738	chr5	3	2875 2453 1100	-	-	1	1126	1	2457
NM_001008777	chr17	1	279	-	-	-	-	-	-
NM_001008860	chr15	-	-	-	-	1	670	-	-
NM_001008892	chr15	-	-	-	-	1	670	-	-
NM_001008894	chr15	-	-	-	-	1	670	-	-
NM_001008895	chr13	1	385	-	-	-	-	-	-
NM_001008938	chr11	-	-	-	-	1	192	-	-
NM_001009552	chr8	1	237	-	-	-	-	-	-
NM_001009554	chr4	4	3765 3314 707 46	1	4505	1	1007	1	711
NM_001009554	chr4	4	3765 3314 707 46	1	4505	1	1007	1	711
NM_001009566	chr1	2	1345 47	-	-	1	1135	-	-
NM_001009598	chr1	1	40	-	-	-	-	-	-
NM_001009814	chr13	-	-	1	79	-	-	-	-
NM_001009881	chr1	1	60	-	-	-	-	-	-
NM_001009882	chr1	1	60	-	-	-	-	-	-
NM_001009899	chr3	7	6238 5983 5380 5268 3948 2419 1364	1	376	-	-	-	-
NM_001009955	chr1	1	506	-	-	-	-	-	-
NM_001009955	chr1	1	506	-	-	-	-	-	-
NM_001009959	chr2	3	2623 1722 653	-	-	-	-	1	2475
NM_001009993	chr2	7	4588 4210 3575 1630 1193 632 67	-	-	1	1028	-	-
NM_001010000	chr18	3	3524 3116 1380	1	22	-	-	-	-
NM_001010857	chr1	1	112	-	-	-	-	-	-
NM_001010861	chr1	3	2779 2293 2154	-	-	-	-	1	2377
NM_001010888	chrX	3	4614 3944 93	-	-	-	-	1	1756
NM_001010891	chr5	8	5885 5444 4284 2534 1742 1115 1093 40	-	-	2	2703 309	1	2296
NM_001010895	chr9	1	292	-	-	2	1757 77	-	-
NM_001010908	chr10	-	-	-	-	1	479	-	-
NM_001010924	chr10	4	1223 1034 875 481	-	-	-	-	-	-
NM_001010927	chr6	1	374	-	-	1	482	-	-
NM_001010932	chr7	1	331	-	-	-	-	-	-
NM_001010986	chrX	2	1570 1538	-	-	3	2447 1699 1682	-	-
NM_001011537	chr3	4	2352 1838 1513 409	-	-	-	-	-	-
NM_001011545	chr21	3	449 277 214	1	77	-	-	-	-
NM_001011666	chr7	7	6447 6406 6269 6048 5204 1542 452	1	1120	1	1177	-	-
NM_001011705	chr13	1	25	-	-	-	-	-	-
NM_001011713	chr14	3	1573 1108 152	-	-	1	1545	-	-
NM_001011724	chr13	-	-	1	113	1	282	-	-
NM_001011725	chr13	-	-	1	113	1	282	-	-
NM_001012329	chr1	5	2036 1847 709 685 404	-	-	3	2371 602 33	-	-
NM_001012338	chr15	1	35	-	-	-	-	-	-
NM_001012393	chr11	6	4605 3462 3455 1893 1807 1718	-	-	-	-	-	-
NM_001012410	chr3	1	448	-	-	-	-	-	-
NM_001012415	chr9	1	107	-	-	-	-	-	-
NM_001012418	chr6	10	4214 4073 4035 3607 3236 2648 1001 171 44 37	-	-	3	2682 50 47	1	3023
NM_001012420	chr15	4	2955 716 700 25	-	-	1	422	-	-
NM_001012423	chr15	3	2955 716 700	-	-	-	-	-	-
NM_001012426	chr6	2	2457 1347	1	2366	1	573	-	-
NM_001012427	chr6	2	2457 1347	1	2366	1	573	-	-
NM_001012506	chr3	1	150	-	-	-	-	-	-
NM_001012512	chr18	1	183	1	268	-	-	-	-
NM_001012513	chr18	1	194	1	279	-	-	-	-
NM_001012614	chr4	1	528	-	-	-	-	-	-
NM_001012643	chr19	2	525 206	-	-	-	-	-	-
NM_001012732	chr4	3	860 514 331	1	57	-	-	-	-
NM_001012751	chr10	-	-	-	-	1	118	-	-
NM_001012761	chr5	3	2737 2465 165	1	599	1	2390	-	-
NM_001012968	chrX	1	694	-	-	2	2741 921	-	-
NM_001012977	chrX	1	905	-	-	1	466	-	-
NM_001012989	chrX	1	586	-	-	-	-	-	-
NM_001013031	chr10	7	3458 3386 3087 1317 1022 532 448	-	-	1	2452	2	2628 1321
NM_001013406	chr7	1	1135	-	-	-	-	-	-
NM_001013415	chr4	2	1198 214	-	-	1	619	-	-
NM_001013437	chr18	1	64	-	-	-	-	-	-
NM_001013438	chr3	2	653 403	-	-	-	-	-	-
NM_001013439	chr3	1	249	-	-	-	-	-	-
NM_001013620	chr12	2	7037 1714	1	5479	1	3156	-	-
NM_001013629	chr10	3	2133 1953 1681	-	-	1	1925	-	-
NM_001013635	chr12	2	901 108	-	-	-	-	-	-
NM_001013693	chr1	3	2600 1916 1149	-	-	1	2919	-	-
NM_001013693	chr1	3	2600 1916 1149	-	-	1	2919	-	-
NM_001013699	chr12	1	94	1	373	1	181	-	-
NM_001013843	chr15	-	-	1	578	-	-	-	-
NM_001014283	chr13	7	2169 1516 1473 1381 325 201 162	1	449	-	-	-	-
NM_001014380	chr13	1	1596	-	-	1	5251	1	5832
NM_001014765	chr1	2	1628 50	-	-	2	1532 515	-	-
NM_001014797	chr10	7	6332 6240 6075 2985 2966 2584 1230	-	-	4	7440 7437 946 825	1	975
NM_001014809	chr4	1	678	-	-	-	-	-	-
NM_001014812	chr15	1	132	1	378	-	-	-	-
NM_001014839	chr1	1	685	-	-	-	-	-	-
NM_001014841	chr1	1	685	-	-	-	-	-	-
NM_001015045	chr4	4	2468 871 507 444	-	-	-	-	-	-
NM_001015877	chrX	1	882	-	-	2	2890 323	-	-
NM_001015887	chr3	2	1598 1216	-	-	1	1816	1	142
NM_001017369	chr4	1	1081	-	-	-	-	-	-
NM_001017371	chr2	1	1147	-	-	-	-	-	-
NM_001017395	chr3	7	3416 2642 2630 1156 1057 1008 999	1	3587	5	2597 1066 1063 1060 957	-	-
NM_001017396	chr2	1	159	1	392	-	-	-	-
NM_001017424	chr1	2	1527 1374	1	1343	1	69	-	-
NM_001017425	chr1	2	1527 1374	1	1343	1	69	-	-
NM_001017440	chr7	8	6234 5331 3112 2778 2275 1935 756 28	-	-	1	1967	-	-
NM_001017916	chr17	4	1604 713 408 229	1	189	2	2062 140	-	-
NM_001017917	chr17	4	1604 713 408 229	1	189	2	2062 140	-	-
NM_001017926	chr8	1	1391	-	-	1	1330	-	-
NM_001017961	chr1	1	151	-	-	-	-	-	-
NM_001017969	chr9	2	659 545	-	-	-	-	-	-
NM_001017977	chr1	-	-	-	-	1	369	-	-
NM_001017999	chr1	3	1656 423 24	-	-	-	-	1	928
NM_001017999	chr1	3	1656 423 24	-	-	-	-	1	928
NM_001018000	chr1	3	1656 423 24	-	-	-	-	1	928
NM_001018000	chr1	3	1656 423 24	-	-	-	-	1	928
NM_001018001	chr1	3	1656 423 24	-	-	-	-	1	928
NM_001018004	chr15	2	525 217	-	-	-	-	-	-
NM_001018006	chr15	2	525 217	-	-	-	-	-	-
NM_001018007	chr15	2	525 217	-	-	-	-	-	-
NM_001018020	chr15	2	525 217	-	-	-	-	-	-
NM_001018038	chr9	2	611 78	-	-	-	-	-	-
NM_001018050	chr22	5	3243 2144 679 447 216	-	-	-	-	-	-
NM_001018052	chr22	5	3243 2144 679 447 216	-	-	-	-	-	-
NM_001018054	chr1	3	1178 369 145	-	-	-	-	-	-
NM_001018057	chr11	4	1226 483 263 173	-	-	1	543	-	-
NM_001018064	chr9	2	501 96	-	-	1	1578	-	-
NM_001018067	chr1	6	5053 4836 3735 1991 1956 504	2	4432 593	2	4682 286	-	-
NM_001018068	chr1	6	5053 4836 3735 1991 1956 504	2	4432 593	2	4682 286	-	-
NM_001018069	chr1	6	5053 4836 3735 1991 1956 504	2	4432 593	2	4682 286	-	-
NM_001018074	chr5	1	603	-	-	2	3848 2751	-	-
NM_001018075	chr5	1	603	-	-	2	3848 2751	-	-
NM_001018076	chr5	1	603	-	-	2	3848 2751	-	-
NM_001018077	chr5	1	603	-	-	2	3848 2751	-	-
NM_001018108	chr15	4	1805 1790 667 560	-	-	1	642	-	-
NM_001018111	chr7	5	3800 1425 1164 950 414	-	-	2	1395 227	-	-
NM_001018676	chr8	-	-	-	-	1	156	1	160
NM_001018677	chr8	-	-	-	-	1	156	1	160
NM_001020658	chr1	2	677 113	1	595	1	234	-	-
NM_001020658	chr1	2	677 113	1	595	1	234	-	-
NM_001020818	chr19	5	1717 1645 1608 258 229	-	-	3	1730 1727 206	-	-
NM_001020819	chr19	5	1717 1645 1608 258 229	-	-	3	1730 1727 206	-	-
NM_001020820	chr19	5	1717 1645 1608 258 229	-	-	3	1730 1727 206	-	-
NM_001020821	chr19	5	1717 1645 1608 258 229	-	-	3	1730 1727 206	-	-
NM_001020825	chr5	-	-	-	-	2	1323 226	-	-
NM_001023560	chr6	1	790	-	-	1	875	-	-
NM_001023567	chr15	3	2347 544 25	-	-	1	2358	-	-
NM_001023587	chr3	3	1105 934 118	-	-	-	-	-	-
NM_001024071	chr14	2	800 209	-	-	-	-	-	-
NM_001024094	chr5	1	603	-	-	2	3848 2751	-	-
NM_001024226	chr1	1	129	1	1029	-	-	-	-
NM_001024227	chr1	1	129	1	1029	-	-	-	-
NM_001024228	chr1	1	129	1	1029	-	-	-	-
NM_001024380	chr8	2	2135 2057	1	2164	-	-	-	-
NM_001024381	chr8	2	2135 2057	1	2164	-	-	-	-
NM_001024455	chrX	5	2671 2641 2244 843 67	1	490	1	1896	1	1745
NM_001024463	chr15	3	881 863 778	-	-	-	-	-	-
NM_001024647	chr12	9	7459 6248 4983 4793 4667 2157 1165 934 166	-	-	1	6557	2	938 512
NM_001024649	chr5	2	2924 957	-	-	-	-	-	-
NM_001024668	chr12	1	743	-	-	-	-	-	-
NM_001024808	chr12	3	1115 1025 185	-	-	2	299 296	-	-
NM_001024934	chr6	1	262	-	-	-	-	-	-
NM_001024935	chr6	1	262	-	-	-	-	-	-
NM_001024936	chr6	1	262	-	-	-	-	-	-
NM_001024947	chr5	1	83	-	-	-	-	-	-
NM_001024948	chr1	3	2165 2149 1345	-	-	1	2621	-	-
NM_001024956	chr11	2	3788 182	1	5881	1	5750	-	-
NM_001024957	chr11	1	22	-	-	-	-	-	-
NM_001025076	chr10	8	5910 4482 4327 2158 2110 1361 1259 259	-	-	3	5870 5468 3803	-	-
NM_001025077	chr10	10	7268 5840 5685 4948 4578 2719 2617 1617 1352 1244	-	-	3	7228 6826 5161	-	-
NM_001025079	chr3	4	4076 2573 1082 756	-	-	-	-	2	4017 3712
NM_001025105	chr5	3	1520 1167 177	-	-	-	-	-	-
NM_001025108	chr2	2	2926 1165	-	-	2	2710 2655	-	-
NM_001025205	chr3	1	107	-	-	-	-	-	-
NM_001025266	chr3	5	4760 4596 4461 3651 1616	-	-	1	83	2	3067 1204
NM_001025366	chr6	1	489	-	-	-	-	1	283
NM_001025366	chr6	1	489	-	-	-	-	1	283
NM_001025367	chr6	1	489	-	-	-	-	1	283
NM_001025367	chr6	1	489	-	-	-	-	1	283
NM_001025368	chr6	1	489	-	-	-	-	1	283
NM_001025368	chr6	1	489	-	-	-	-	1	283
NM_001025369	chr6	1	505	-	-	-	-	1	299
NM_001025369	chr6	1	505	-	-	-	-	1	299
NM_001025370	chr6	1	489	-	-	-	-	1	283
NM_001025370	chr6	1	489	-	-	-	-	1	283
NM_001025579	chr17	4	989 756 423 72	-	-	-	-	-	-
NM_001025580	chrX	2	1586 289	1	2730	1	3462	-	-
NM_001025595	chr4	2	1687 1234	-	-	-	-	-	-
NM_001025603	chr1	2	466 161	-	-	-	-	-	-
NM_001025616	chr4	2	607 321	1	1878	1	519	-	-
NM_001025780	chr9	1	289	-	-	-	-	-	-
NM_001029858	chr6	2	2768 581	-	-	-	-	1	317
NM_001029863	chr6	2	314 62	-	-	1	985	-	-
NM_001029870	chr4	1	82	-	-	-	-	-	-
NM_001029875	chr5	1	216	-	-	-	-	-	-
NM_001029882	chr1	1	494	-	-	-	-	-	-
NM_001029882	chr1	1	494	-	-	-	-	-	-
NM_001029883	chr2	6	3033 2660 2224 1983 1119 777	-	-	-	-	-	-
NM_001030006	chr17	6	2601 2329 851 269 81 33	-	-	1	233	1	237
NM_001030007	chr16	8	3984 3832 3553 3433 2631 1424 598 207	-	-	-	-	1	2856
NM_001030055	chr14	4	4673 3115 1553 241	2	3532 1842	3	1556 1216 244	-	-
NM_001030287	chr1	3	993 738 483	-	-	-	-	-	-
NM_001031679	chr12	2	2635 572	-	-	-	-	-	-
NM_001031684	chr2	1	1455	-	-	-	-	-	-
NM_001031685	chr1	2	771 367	-	-	-	-	-	-
NM_001031690	chr7	11	2622 2563 2542 2492 2361 2003 1057 970 803 501 396	-	-	-	-	-	-
NM_001031694	chr1	2	799 352	-	-	1	218	-	-
NM_001031694	chr1	2	799 352	-	-	1	218	-	-
NM_001031695	chr22	4	5126 3856 3598 1378	2	1661 1523	3	5376 4980 2072	1	2076
NM_001031700	chr4	1	2372	-	-	3	2091 432 317	-	-
NM_001031702	chr3	3	778 274 115	-	-	1	781	-	-
NM_001031717	chr3	1	24	1	75	-	-	1	772
NM_001031732	chr4	4	3313 3212 2613 930	-	-	-	-	1	421
NM_001031803	chr17	1	223	-	-	-	-	-	-
NM_001031804	chr16	2	540 237	-	-	-	-	1	3432
NM_001031812	chr5	6	2101 1735 879 705 680 50	-	-	-	-	1	1669
NM_001032221	chr9	5	1577 1361 717 128 92	-	-	3	1238 1235 1232	-	-
NM_001032279	chr11	1	311	-	-	1	279	-	-
NM_001032280	chr6	1	1343	-	-	4	118 115 112 100	1	104
NM_001032282	chr8	-	-	-	-	1	331	-	-
NM_001032288	chr20	1	1321	-	-	5	1339 1230 1227 1224 349	-	-
NM_001032293	chr17	1	501	-	-	1	59	-	-
NM_001032296	chr13	5	2636 2517 1065 932 169	1	2290	1	2442	-	-
NM_001032367	chr15	3	462 442 431	-	-	-	-	-	-
NM_001033057	chr3	3	1578 1367 352	-	-	-	-	-	-
NM_001033059	chr6	2	432 237	-	-	-	-	-	-
NM_001033081	chr1	6	1907 1821 1702 1540 628 217	1	1497	1	1705	-	-
NM_001033082	chr1	6	1907 1821 1702 1540 628 217	1	1497	1	1705	-	-
NM_001033085	chr2	1	53	-	-	-	-	-	-
NM_001033087	chr20	6	3259 2449 1314 1038 907 788	-	-	1	3105	-	-
NM_001033117	chr3	10	4781 4519 4431 4378 4246 4227 3509 1507 1014 747	1	1557	-	-	-	-
NM_001033506	chr11	2	408 163	-	-	1	97	-	-
NM_001033507	chr1	2	1880 611	-	-	1	130	-	-
NM_001033518	chr7	2	2787 2423	-	-	-	-	1	72
NM_001033519	chr7	2	2787 2423	-	-	-	-	1	72
NM_001033520	chr7	2	2787 2423	-	-	-	-	1	72
NM_001033551	chr17	9	3931 3332 3236 2966 1601 1290 910 752 475	-	-	4	3093 2851 1296 1293	-	-
NM_001033557	chr2	1	341	-	-	2	134 131	-	-
NM_001033566	chr17	1	985	-	-	1	661	-	-
NM_001033568	chr17	1	985	-	-	1	661	-	-
NM_001033578	chr8	1	183	1	543	-	-	-	-
NM_001033602	chr13	9	2692 2463 2345 2121 1726 1057 978 873 386	-	-	-	-	-	-
NM_001033723	chr8	4	2534 522 273 197	-	-	-	-	-	-
NM_001033756	chr6	2	727 423	-	-	-	-	1	217
NM_001033756	chr6	2	727 423	-	-	-	-	1	217
NM_001034833	chr5	1	292	-	-	-	-	-	-
NM_001034837	chr5	3	774 327 273	-	-	-	-	-	-
NM_001034838	chr5	3	774 327 273	-	-	-	-	-	-
NM_001034845	chr4	2	505 199	-	-	-	-	-	-
NM_001034852	chr14	4	1762 1472 424 339	-	-	1	396	-	-
NM_001034954	chr10	6	3247 1205 967 610 463 340	-	-	-	-	-	-
NM_001034955	chr10	6	3247 1205 967 610 463 340	-	-	-	-	-	-
NM_001034956	chr10	6	3247 1205 967 610 463 340	-	-	-	-	-	-
NM_001034957	chr10	6	3247 1205 967 610 463 340	-	-	-	-	-	-
NM_001035254	chr9	5	2474 1932 821 774 313	-	-	-	-	-	-
NM_001035256	chr2	1	77	-	-	-	-	-	-
NM_001035267	chr12	1	288	-	-	-	-	-	-
NM_001035511	chr1	5	1465 1344 693 475 323	1	1608	-	-	-	-
NM_001035512	chr1	5	1572 1451 800 582 430	1	1715	-	-	-	-
NM_001035513	chr1	5	1572 1451 800 582 430	1	1715	-	-	-	-
NM_001035521	chr2	1	512	-	-	-	-	-	-
NM_001035534	chr9	4	1004 440 333 23	-	-	1	1188	-	-
NM_001037132	chr7	2	1713 111	-	-	-	-	-	-
NM_001037133	chr7	2	1713 111	-	-	-	-	-	-
NM_001037164	chr7	4	1818 1770 1374 152	-	-	1	1938	-	-
NM_001037172	chr3	5	1386 1034 925 911 168	-	-	-	-	-	-
NM_001037317	chr1	3	2779 2293 2154	-	-	-	-	1	2377
NM_001037331	chr18	-	-	-	-	1	345	-	-
NM_001037334	chr18	4	2278 712 320 200	-	-	3	500 476 384	1	867
NM_001037339	chr1	2	716 229	1	1219	1	232	-	-
NM_001037340	chr1	2	716 229	1	1219	1	232	-	-
NM_001037341	chr1	2	716 229	1	1219	1	232	-	-
NM_001037341	chr1	2	716 229	1	1219	1	232	-	-
NM_001037637	chr5	-	-	1	51	-	-	-	-
NM_001037738	chr5	2	299 207	-	-	-	-	-	-
NM_001037954	chr11	1	51	1	327	1	570	1	837
NM_001038493	chr2	1	1343	-	-	1	1064	-	-
NM_001038702	chr5	5	1919 1723 830 774 508	-	-	2	1949 462	1	529
NM_001038707	chr1	2	2040 68	-	-	2	2064 704	-	-
NM_001038707	chr1	2	2040 68	-	-	2	2064 704	-	-
NM_001039140	chr20	4	429 383 160 67	-	-	-	-	-	-
NM_001039459	chr7	2	1168 898	-	-	-	-	1	856
NM_001039465	chr14	2	514 489	-	-	-	-	-	-
NM_001039479	chr14	2	2376 1752	1	1508	3	1808 1684 1681	1	259
NM_001039538	chr2	3	977 882 355	-	-	1	3673	-	-
NM_001039547	chr3	5	3215 2649 1810 1723 1406	-	-	-	-	-	-
NM_001039550	chr2	2	713 680	-	-	-	-	-	-
NM_001039574	chr1	2	1068 1020	-	-	2	1060 717	-	-
NM_001039577	chr1	6	3881 695 380 250 140 21	-	-	3	1179 1161 1143	-	-
NM_001039585	chr1	5	4241 4219 3738 212 146	1	3779	1	3684	1	216
NM_001039590	chrX	6	3243 2779 2589 644 370 157	-	-	6	3785 3113 3110 3107 2471 1412	-	-
NM_001039591	chrX	6	3243 2779 2589 644 370 157	-	-	6	3785 3113 3110 3107 2471 1412	-	-
NM_001039618	chr11	5	5381 5046 4703 1394 1367	-	-	3	4690 1471 329	1	1617
NM_001039671	chr19	1	26	1	209	4	38 35 32 29	-	-
NM_001039672	chr19	1	26	1	209	4	38 35 32 29	-	-
NM_001039673	chr19	1	26	1	209	4	38 35 32 29	-	-
NM_001039690	chr16	3	1826 1563 1511	-	-	-	-	-	-
NM_001039711	chr1	2	962 728	-	-	1	1118	-	-
NM_001039712	chr1	2	962 728	-	-	1	1118	-	-
NM_001039716	chr1	2	897 288	-	-	1	43	-	-
NM_001039771	chr14	4	1211 966 876 231	-	-	-	-	-	-
NM_001039772	chr11	3	542 504 23	1	519	-	-	-	-
NM_001039802	chr1	1	364	-	-	-	-	-	-
NM_001039840	chrX	4	2428 1767 317 89	-	-	4	6019 5391 4579 711	-	-
NM_001039888	chr1	1	722	-	-	1	601	-	-
NM_001039916	chr12	1	799	-	-	-	-	-	-
NM_001039917	chr12	1	799	-	-	-	-	-	-
NM_001039918	chr12	1	799	-	-	-	-	-	-
NM_001039919	chr12	1	799	-	-	-	-	-	-
NM_001039920	chr12	1	799	-	-	-	-	-	-
NM_001039937	chr13	1	1228	1	900	1	1018	1	3809
NM_001040001	chr6	1	1912	-	-	-	-	-	-
NM_001040056	chr16	2	697 32	-	-	-	-	-	-
NM_001040057	chr7	3	1139 995 174	-	-	1	182	-	-
NM_001040092	chr8	-	-	-	-	-	-	1	362
NM_001040100	chr3	-	-	-	-	1	46	-	-
NM_001040101	chr4	4	474 363 273 157	-	-	1	137	-	-
NM_001040113	chr16	2	936 910	-	-	-	-	-	-
NM_001040135	chr7	2	732 525	2	808 258	1	103	-	-
NM_001040142	chr2	3	1500 566 406	-	-	-	-	1	2157
NM_001040143	chr2	3	1500 566 406	-	-	-	-	1	2157
NM_001040144	chr16	3	1826 1563 1511	-	-	-	-	-	-
NM_001040146	chr16	3	1826 1563 1511	-	-	-	-	-	-
NM_001040152	chr7	4	5071 3659 3116 312	-	-	3	3615 1516 173	1	5122
NM_001040153	chr13	-	-	-	-	1	973	-	-
NM_001040167	chr7	3	1193 171 65	-	-	1	806	1	1173
NM_001040181	chr3	-	-	-	-	2	463 427	-	-
NM_001040182	chr3	-	-	-	-	2	463 427	-	-
NM_001040183	chr3	-	-	-	-	2	463 427	-	-
NM_001040199	chr3	-	-	-	-	2	463 427	-	-
NM_001040200	chr3	-	-	-	-	2	463 427	-	-
NM_001040260	chr4	6	1014 891 829 240 80 32	-	-	-	-	-	-
NM_001040261	chr4	6	1014 891 829 240 80 32	-	-	-	-	-	-
NM_001040284	chr16	8	4841 4267 3625 1078 1020 888 731 230	-	-	-	-	-	-
NM_001040402	chr4	5	3006 1006 897 191 164	-	-	3	265 92 71	-	-
NM_001040424	chr21	3	3000 2668 916	-	-	-	-	-	-
NM_001040429	chr13	4	3608 2764 1156 1117	-	-	2	2525 111	-	-
NM_001040441	chr1	3	3928 707 177	-	-	1	193	-	-
NM_001040450	chr15	2	2330 221	-	-	-	-	1	2397
NM_001040453	chr15	2	2330 221	-	-	-	-	1	2397
NM_001040455	chr11	1	78	-	-	2	975 248	-	-
NM_001040458	chr5	4	1172 1156 208 81	1	154	2	1340 1175	-	-
NM_001040624	chr8	6	2634 2476 2461 1757 708 34	-	-	-	-	-	-
NM_001040625	chr8	6	2634 2476 2461 1757 708 34	-	-	-	-	-	-
NM_001040626	chr8	6	2634 2476 2461 1757 708 34	-	-	-	-	-	-
NM_001040627	chr8	6	2634 2476 2461 1757 708 34	-	-	-	-	-	-
NM_001040628	chr8	6	2634 2476 2461 1757 708 34	-	-	-	-	-	-
NM_001040629	chr8	6	2634 2476 2461 1757 708 34	-	-	-	-	-	-
NM_001040630	chr8	6	2634 2476 2461 1757 708 34	-	-	-	-	-	-
NM_001040633	chr7	2	749 236	-	-	-	-	-	-
NM_001040653	chr3	1	1895	1	897	-	-	-	-
NM_001040694	chr11	4	1059 915 160 83	1	853	1	360	-	-
NM_001040708	chr8	1	60	-	-	-	-	-	-
NM_001040709	chr1	5	2570 2521 2356 306 148	-	-	-	-	-	-
NM_001040712	chr9	4	2657 881 684 357	-	-	-	-	1	885
NM_001040875	chr8	1	1929	-	-	1	2398	-	-
NM_001042355	chr16	2	3536 1145	-	-	2	5369 3984	-	-
NM_001042388	chr18	3	802 644 622	-	-	1	821	-	-
NM_001042412	chr16	2	3536 1145	-	-	2	5369 3984	-	-
NM_001042413	chr9	4	3982 942 552 188	1	2939	3	3454 436 45	-	-
NM_001042425	chr6	1	1343	-	-	4	118 115 112 100	1	104
NM_001042453	chrX	1	1516	-	-	-	-	-	-
NM_001042475	chr6	-	-	-	-	1	48	-	-
NM_001042481	chr14	2	1734 616	1	2437	-	-	-	-
NM_001042492	chr17	5	3247 3154 183 140 98	1	1247	-	-	1	1259
NM_001042494	chr15	4	3775 2542 852 531	-	-	2	3132 2962	-	-
NM_001042495	chr15	4	3775 2542 852 531	-	-	2	3132 2962	-	-
NM_001042496	chr15	4	3775 2542 852 531	-	-	2	3132 2962	-	-
NM_001042497	chr15	4	3775 2542 852 531	-	-	2	3132 2962	-	-
NM_001042506	chrX	2	1128 905	-	-	1	466	-	-
NM_001042510	chr8	5	2169 2054 1352 541 77	-	-	1	141	-	-
NM_001042511	chr8	5	2169 2054 1352 541 77	-	-	1	141	-	-
NM_001042533	chr3	1	551	-	-	-	-	-	-
NM_001042537	chrX	3	1996 593 462	-	-	2	964 888	1	2285
NM_001042555	chr12	5	4727 1353 1290 1061 885	-	-	2	4026 606	-	-
NM_001042599	chr2	5	5961 5551 5135 5065 287	1	4880	1	7269	1	6653
NM_001042601	chr3	-	-	-	-	4	3083 706 400 376	1	260
NM_001042603	chr12	4	3870 3797 1535 755	1	3997	4	2038 1040 995 95	-	-
NM_001042604	chr3	8	4802 4480 4231 3996 3527 591 563 538	-	-	3	4263 3548 159	-	-
NM_001042616	chr4	2	212 23	-	-	-	-	-	-
NM_001042632	chr20	5	2531 1741 472 452 258	-	-	-	-	-	-
NM_001042633	chr20	5	2531 1741 472 452 258	-	-	-	-	-	-
NM_001042669	chr4	2	607 321	1	1878	1	519	-	-
NM_001042728	chr12	1	1016	-	-	1	803	-	-
NM_001042749	chrX	-	-	1	250	-	-	-	-
NM_001042750	chrX	-	-	1	250	-	-	-	-
NM_001042751	chrX	-	-	1	250	-	-	-	-
NM_001043318	chr14	9	4007 3932 3758 3335 1189 1031 1000 778 395	-	-	3	3479 1104 771	-	-
NM_001043351	chr1	5	2170 2065 1431 875 114	-	-	3	588 28 25	-	-
NM_001044305	chr6	3	1320 1219 259	-	-	2	1323 508	-	-
NM_001044385	chr2	11	3200 3167 3153 2996 2930 2716 1423 1211 1015 946 605	-	-	3	2818 1171 166	-	-
NM_001044722	chr5	6	2101 1735 879 705 680 50	-	-	-	-	1	1669
NM_001044723	chr5	6	2101 1735 879 705 680 50	-	-	-	-	1	1669
NM_001046	chr5	2	2997 149	-	-	1	3000	1	2262
NM_001049	chr14	1	121	-	-	1	2498	-	-
NM_001077628	chr1	1	510	-	-	-	-	-	-
NM_001079874	chr1	5	2010 1896 1761 264 113	-	-	-	-	-	-
NM_001083620	chr4	2	2446 113	-	-	-	-	-	-
NM_001095	chr12	5	1336 676 629 344 271	-	-	1	1612	-	-
NM_001106	chr3	13	7817 7247 6953 6644 3686 3397 3322 3105 2971 2441 2382 970 408	1	115	7	9656 9351 8024 7786 6956 1288 1285	1	9355
NM_001109977	chr4	3	574 220 79	-	-	-	-	-	-
NM_001113490	chrX	1	1128	-	-	2	2963 427	-	-
NM_001116	chr16	4	2575 2482 2097 68	-	-	-	-	-	-
NM_001117	chr18	4	2126 1927 571 331	1	2207	-	-	-	-
NM_001119	chr4	4	1321 1297 1228 1039	-	-	1	994	-	-
NM_001121	chr10	1	1619	-	-	-	-	-	-
NM_001122	chr9	1	28	-	-	-	-	-	-
NM_001122679	chr5	1	107	-	-	-	-	1	1260
NM_001124	chr11	-	-	-	-	1	468	-	-
NM_001126	chr1	-	-	-	-	2	231 222	-	-
NM_001128	chr16	8	3984 3832 3553 3433 2631 1424 598 207	-	-	-	-	1	2856
NM_001135	chr15	1	714	-	-	-	-	-	-
NM_001143	chrY	1	46	-	-	-	-	-	-
NM_001146	chr8	2	485 277	-	-	-	-	-	-
NM_001148	chr4	3	2060 1779 384	-	-	-	-	-	-
NM_001149	chr10	4	1265 1007 489 114	-	-	-	-	2	943 283
NM_001154	chr4	1	28	-	-	-	-	-	-
NM_001157	chr10	-	-	-	-	-	-	1	233
NM_001167	chrX	2	6710 5544	-	-	2	2617 2614	-	-
NM_001173	chr14	4	4673 3115 1553 241	2	3532 1842	3	1556 1216 244	-	-
NM_001174	chrX	2	142 37	-	-	-	-	-	-
NM_001187	chr21	3	420 190 149	-	-	-	-	-	-
NM_001191	chr20	4	1271 1185 983 538	-	-	-	-	-	-
NM_001204	chr2	7	7758 7523 6554 6419 5966 5043 1861	1	1257	-	-	-	-
NM_001206	chr9	2	3070 468	-	-	-	-	-	-
NM_001207	chr5	-	-	1	51	-	-	-	-
NM_001222	chr10	5	1773 693 650 600 194	-	-	-	-	-	-
NM_001227	chr10	2	1355 151	-	-	-	-	-	-
NM_001233	chr7	1	95	-	-	1	646	-	-
NM_001235	chr11	1	442	-	-	-	-	1	644
NM_001238	chr19	1	64	-	-	-	-	1	492
NM_001241	chr2	5	1674 956 860 634 381	1	979	5	1907 450 230 200 197	-	-
NM_001241	chr2	5	1674 956 860 634 381	1	979	5	1907 450 230 200 197	-	-
NM_001249	chr14	1	151	-	-	-	-	-	-
NM_001253	chr6	1	290	-	-	-	-	-	-
NM_001256	chr17	2	1849 369	1	187	2	2669 2666	-	-
NM_001257	chr16	3	1327 995 588	-	-	-	-	-	-
NM_001259	chr7	10	6354 5601 2384 1981 1819 1186 315 286 271 118	-	-	4	6380 5470 4467 2340	-	-
NM_001260	chr13	2	41 32	-	-	-	-	-	-
NM_001270	chr5	1	194	-	-	-	-	-	-
NM_001271	chr15	7	3244 3049 2836 2235 1098 981 415	-	-	3	478 115 112	-	-
NM_001274	chr11	-	-	-	-	-	-	1	45
NM_001278	chr10	2	996 465	-	-	1	973	1	45
NM_001282	chr17	6	2601 2329 851 269 81 33	-	-	1	233	1	237
NM_001284	chr5	-	-	-	-	2	173 170	-	-
NM_001290	chr4	1	744	-	-	1	747	-	-
NM_001299	chr19	1	42	-	-	2	48 45	-	-
NM_001304	chr17	5	3641 3020 2984 1411 890	-	-	3	1414 810 807	-	-
NM_001310	chr12	2	2566 963	-	-	3	2438 1946 694	-	-
NM_001312	chr14	2	486 319	-	-	1	472	-	-
NM_001313	chr4	1	678	-	-	-	-	-	-
NM_001315	chr6	7	803 700 689 655 469 300 94	-	-	-	-	-	-
NM_001316	chr20	1	348	-	-	1	140	1	352
NM_001328	chr4	1	528	-	-	-	-	-	-
NM_001329	chr10	6	1593 1459 657 536 343 130	-	-	-	-	-	-
NM_001331	chr11	4	2867 2725 389 272	1	2178	2	2625 705	-	-
NM_001332	chr5	-	-	-	-	1	1080	-	-
NM_001343	chr5	1	128	-	-	-	-	-	-
NM_001345	chr12	1	84	-	-	-	-	-	-
NM_001351	chr3	1	35	-	-	-	-	-	-
NM_001356	chrX	2	2446 220	-	-	-	-	1	1780
NM_001364	chr11	3	3563 864 93	-	-	-	-	-	-
NM_001365	chr17	1	753	-	-	-	-	-	-
NM_001385	chr8	1	168	-	-	-	-	-	-
NM_001387	chr5	2	3113 309	1	1956	1	724	1	2060
NM_001390	chr18	5	3367 3250 3137 2268 927	1	3209	1	374	2	3522 378
NM_001392	chr18	1	55	-	-	1	231	-	-
NM_001396	chr21	2	2555 81	1	1777	1	2268	-	-
NM_001399	chrX	8	3537 2984 1244 1189 658 406 316 103	-	-	4	3729 1319 409 78	1	2743
NM_001406	chr17	6	1631 1593 1546 1504 1213 134	-	-	-	-	-	-
NM_001408	chr1	2	669 421	-	-	1	1627	-	-
NM_001417	chr12	1	1526	-	-	1	163	-	-
NM_001418	chr11	1	300	-	-	-	-	1	44
NM_001418	chr11	1	300	-	-	-	-	1	44
NM_001419	chr19	3	1949 1802 1571	1	3464	2	3256 3253	1	752
NM_001420	chr19	3	2563 1928 246	-	-	-	-	-	-
NM_001427	chr7	2	389 267	-	-	1	1880	-	-
NM_001430	chr2	3	1826 1723 417	-	-	-	-	-	-
NM_001431	chr6	-	-	-	-	2	398 379	-	-
NM_001438	chr1	3	2313 2252 782	1	2705	1	534	-	-
NM_001440	chr8	4	998 928 728 657	1	1973	2	2514 743	-	-
NM_001448	chrX	1	1756	-	-	-	-	-	-
NM_001449	chrX	1	420	-	-	-	-	-	-
NM_001453	chr6	1	1760	-	-	2	1723 1720	-	-
NM_001455	chr6	5	4777 4341 3983 3059 1320	-	-	2	3439 3143	-	-
NM_001457	chr3	2	344 41	-	-	3	1276 126 50	-	-
NM_001458	chr7	1	713	-	-	-	-	-	-
NM_001463	chr2	-	-	-	-	-	-	2	784 290
NM_001483	chr7	2	905 109	-	-	-	-	-	-
NM_001493	chrX	1	26	-	-	1	572	-	-
NM_001497	chr9	5	2669 2568 935 799 51	-	-	-	-	1	400
NM_001498	chr6	1	1226	-	-	1	868	-	-
NM_001508	chr2	-	-	1	943	-	-	-	-
NM_001518	chr7	2	789 764	-	-	1	1095	-	-
NM_001521	chr2	1	512	-	-	-	-	-	-
NM_001523	chr19	1	58	-	-	-	-	-	-
NM_001527	chr6	5	4737 4089 3948 3399 3195	2	4048 3701	2	3632 472	-	-
NM_001542	chr1	9	2850 2804 2619 2299 2036 1847 908 850 837	-	-	1	2003	-	-
NM_001546	chr6	1	249	-	-	1	1077	-	-
NM_001570	chr3	3	1406 1262 119	-	-	-	-	1	1179
NM_001584	chr11	1	832	-	-	1	1119	-	-
NM_001587	chrX	5	2078 2025 1789 383 293	1	2203	-	-	-	-
NM_001604	chr11	-	-	1	106	-	-	-	-
NM_001610	chr11	2	648 206	-	-	3	798 72 69	-	-
NM_001614	chr17	2	710 31	1	520	1	174	-	-
NM_001614	chr17	2	710 31	1	520	1	174	-	-
NM_001616	chr2	2	2969 909	2	610 53	7	2606 2603 798 511 508 445 151	-	-
NM_001618	chr1	2	282 90	-	-	-	-	-	-
NM_001619	chr11	2	423 166	-	-	-	-	-	-
NM_001620	chr11	2	830 810	-	-	-	-	-	-
NM_001621	chr7	2	968 224	-	-	-	-	2	989 796
NM_001621	chr7	2	968 224	-	-	-	-	2	989 796
NM_001634	chr6	2	432 237	-	-	-	-	-	-
NM_001635	chr7	2	1070 1030	-	-	-	-	-	-
NM_001650	chr18	2	4114 3050	-	-	2	3053 2587	-	-
NM_001654	chrX	1	95	-	-	-	-	-	-
NM_001655	chr11	4	1686 650 554 319	1	225	-	-	-	-
NM_001656	chr5	2	473 412	-	-	-	-	1	1485
NM_001658	chr1	1	129	1	1029	-	-	-	-
NM_001659	chr12	3	2353 335 198	1	2409	2	2126 2123	-	-
NM_001660	chr3	2	671 135	-	-	1	679	1	166
NM_001662	chr7	1	393	-	-	-	-	-	-
NM_001663	chr14	5	2327 2026 789 464 428	1	268	1	860	-	-
NM_001664	chr3	-	-	-	-	1	49	-	-
NM_001665	chr11	1	394	-	-	-	-	-	-
NM_001668	chr1	5	799 740 484 159 144	-	-	1	854	-	-
NM_001674	chr1	3	993 738 483	-	-	-	-	-	-
NM_001677	chr1	3	859 422 314	-	-	-	-	-	-
NM_001679	chr3	2	195 186	-	-	-	-	-	-
NM_001681	chr12	1	261	-	-	-	-	-	-
NM_001682	chr12	3	2021 1079 545	2	2439 407	1	399	-	-
NM_001683	chr3	1	737	-	-	1	181	-	-
NM_001684	chr1	6	4194 3947 1441 775 427 101	-	-	1	3622	1	3611
NM_001690	chr3	3	2411 1690 656	-	-	1	2017	-	-
NM_001693	chr8	3	256 226 153	-	-	2	498 495	-	-
NM_001699	chr19	3	1768 1446 321	-	-	-	-	-	-
NM_001701	chr9	1	1004	1	1432	-	-	-	-
NM_001702	chr8	-	-	-	-	1	48	-	-
NM_001704	chr6	1	560	-	-	-	-	-	-
NM_001707	chr7	3	595 319 73	-	-	-	-	-	-
NM_001709	chr11	6	2600 2328 2085 942 816 249	-	-	3	2649 503 306	-	-
NM_001716	chr11	2	1170 398	-	-	1	27	-	-
NM_001718	chr6	1	1151	-	-	1	935	-	-
NM_001722	chr8	1	43	-	-	1	217	-	-
NM_001730	chr13	3	1496 1390 209	-	-	1	1499	1	1212
NM_001730	chr13	3	1496 1390 209	-	-	1	1499	1	1212
NM_001742	chr7	2	738 698	-	-	1	171	-	-
NM_001743	chr2	1	211	-	-	-	-	-	-
NM_001746	chr5	2	2924 957	-	-	-	-	-	-
NM_001748	chr1	4	1080 928 770 438	-	-	-	-	-	-
NM_001753	chr7	2	1195 1144	1	81	-	-	-	-
NM_001755	chr16	2	728 72	-	-	1	2058	-	-
NM_001759	chr12	4	4679 4445 3755 611	2	1699 626	-	-	1	1771
NM_001773	chr1	2	1261 502	-	-	1	1417	-	-
NM_001777	chr3	4	4076 2573 1082 756	-	-	-	-	2	4017 3712
NM_001791	chr1	1	364	-	-	-	-	-	-
NM_001797	chr16	-	-	-	-	1	765	-	-
NM_001798	chr12	2	1002 385	-	-	-	-	-	-
NM_001800	chr19	2	391 100	-	-	-	-	-	-
NM_001802	chr16	2	875 831	-	-	-	-	-	-
NM_001821	chr1	3	3798 877 408	2	1168 400	2	1457 25	-	-
NM_001823	chr14	-	-	-	-	1	34	-	-
NM_001826	chr1	1	83	1	312	1	336	-	-
NM_001827	chr9	1	273	-	-	-	-	-	-
NM_001829	chr4	-	-	-	-	4	980 977 952 358	-	-
NM_001830	chrX	3	2991 1419 247	1	1550	-	-	1	453
NM_001834	chr5	1	63	1	95	-	-	-	-
NM_001838	chr17	1	102	-	-	-	-	-	-
NM_001839	chr1	3	722 693 191	-	-	-	-	-	-
NM_001842	chr9	1	564	-	-	-	-	-	-
NM_001845	chr13	1	420	1	1373	-	-	1	1327
NM_001854	chr1	1	282	-	-	-	-	-	-
NM_001858	chr6	6	1808 1692 1374 1331 826 91	-	-	1	3857	-	-
NM_001859	chr9	3	3953 3534 3154	-	-	-	-	-	-
NM_001860	chr9	2	1124 238	-	-	-	-	-	-
NM_001876	chr11	1	496	-	-	-	-	-	-
NM_001892	chr5	3	1520 1167 177	-	-	-	-	-	-
NM_001895	chr20	4	1177 801 339 121	-	-	-	-	-	-
NM_001896	chr16	1	26	-	-	1	295	-	-
NM_001903	chr5	2	612 590	-	-	-	-	-	-
NM_001904	chr3	2	1035 361	-	-	1	281	-	-
NM_001915	chr17	4	1604 713 408 229	1	189	2	2062 140	-	-
NM_001918	chr1	5	7792 7559 6407 3428 3315	-	-	3	8192 8153 2115	-	-
NM_001921	chr4	3	860 514 331	1	57	-	-	-	-
NM_001923	chr11	2	267 53	-	-	-	-	-	-
NM_001933	chr14	4	1206 1118 946 414	-	-	2	511 110	-	-
NM_001935	chr2	1	257	-	-	-	-	-	-
NM_001938	chr1	2	1916 418	-	-	-	-	-	-
NM_001939	chrX	5	3635 2349 1526 791 269	1	2744	2	3680 886	-	-
NM_001940	chr12	1	355	-	-	1	108	-	-
NM_001946	chr12	3	351 207 76	-	-	-	-	-	-
NM_001949	chr6	5	2755 2494 693 652 335	-	-	-	-	1	2498
NM_001967	chr3	1	38	-	-	1	41	1	521
NM_001968	chr4	1	837	-	-	-	-	-	-
NM_001969	chr14	7	3561 3005 2985 2584 1034 661 38	-	-	-	-	-	-
NM_001970	chr17	1	405	-	-	-	-	-	-
NM_001977	chr4	1	580	-	-	2	1413 1410	-	-
NM_001978	chr8	1	862	-	-	1	43	-	-
NM_001981	chr1	2	2337 579	-	-	-	-	-	-
NM_001991	chr17	1	2089	-	-	1	72	1	839
NM_001995	chr4	3	1275 380 192	-	-	1	403	-	-
NM_001999	chr5	1	961	1	369	-	-	-	-
NM_002006	chr4	3	3631 1688 1393	1	1060	2	1119 754	4	5647 5606 5073 220
NM_002009	chr15	-	-	1	377	1	649	-	-
NM_002010	chr13	1	107	-	-	-	-	-	-
NM_002014	chr12	1	627	-	-	-	-	-	-
NM_002015	chr13	-	-	-	-	1	222	-	-
NM_002017	chr11	1	1079	1	958	-	-	-	-
NM_002024	chrX	2	1608 758	-	-	-	-	-	-
NM_002025	chrX	3	8326 7117 6716	1	3183	2	2572 2569	-	-
NM_002026	chr2	1	988	1	839	-	-	-	-
NM_002027	chr8	-	-	-	-	1	156	1	160
NM_002028	chr14	2	1265 1113	1	1032	-	-	-	-
NM_002031	chr6	2	831 593	-	-	-	-	-	-
NM_002035	chr18	4	2923 2476 1164 946	-	-	1	617	1	56
NM_002037	chr6	1	82	-	-	-	-	-	-
NM_002040	chr21	1	2988	1	742	3	2821 418 406	-	-
NM_002044	chr15	-	-	1	114	-	-	-	-
NM_002051	chr10	1	254	-	-	-	-	-	-
NM_002056	chr2	2	708 281	1	896	-	-	-	-
NM_002063	chrX	2	1254 343	-	-	-	-	-	-
NM_002072	chr9	1	1000	1	876	-	-	-	-
NM_002074	chr1	5	1556 1269 1161 623 203	-	-	2	1283 1164	-	-
NM_002076	chr12	5	3258 2927 2368 2095 647	-	-	1	2594	-	-
NM_002077	chr9	2	2104 721	1	368	-	-	1	249
NM_002080	chr16	1	710	-	-	-	-	1	935
NM_002086	chr17	2	1987 425	-	-	4	1690 1652 488 239	-	-
NM_002091	chr18	1	183	1	268	-	-	-	-
NM_002092	chr4	5	5058 3777 3143 1647 529	1	3068	2	3620 1619	-	-
NM_002103	chr19	1	1053	-	-	1	70	-	-
NM_002107	chr1	-	-	-	-	1	488	-	-
NM_002111	chr4	12	3857 3457 3374 3297 2644 1395 648 380 366 322 307 253	-	-	2	1398 1078	-	-
NM_002126	chr17	3	3145 756 543	-	-	1	595	1	4124
NM_002128	chr13	4	2524 2445 2263 415	-	-	-	-	-	-
NM_002129	chr4	1	333	-	-	-	-	-	-
NM_002131	chr6	2	1184 315	-	-	1	1025	1	1029
NM_002136	chr12	-	-	1	113	-	-	-	-
NM_002137	chr7	4	1915 1711 592 479	-	-	3	2419 843 726	-	-
NM_002140	chr9	-	-	-	-	1	179	-	-
NM_002146	chr17	2	948 168	-	-	-	-	-	-
NM_002147	chr17	2	850 643	-	-	-	-	-	-
NM_002148	chr2	1	181	-	-	-	-	-	-
NM_002156	chr2	1	179	-	-	-	-	-	-
NM_002157	chr2	1	38	-	-	-	-	-	-
NM_002158	chr2	3	3492 2635 1500	-	-	-	-	1	168
NM_002181	chr2	1	34	-	-	1	535	-	-
NM_002193	chr2	-	-	-	-	-	-	1	1879
NM_002199	chr4	2	275 139	-	-	-	-	-	-
NM_002202	chr5	-	-	-	-	1	398	-	-
NM_002203	chr5	1	1071	-	-	2	518 56	-	-
NM_002205	chr12	2	986 915	-	-	-	-	-	-
NM_002207	chr3	-	-	-	-	2	494 117	-	-
NM_002214	chr7	5	4604 2057 350 176 114	2	4782 1461	-	-	-	-
NM_002221	chr1	5	1983 596 399 368 283	-	-	-	-	1	390
NM_002222	chr3	1	1126	-	-	1	481	-	-
NM_002223	chr12	4	3506 3078 1572 943	1	3447	3	3736 3733 989	-	-
NM_002226	chr14	1	750	1	219	-	-	-	-
NM_002227	chr1	2	863 391	-	-	1	1145	-	-
NM_002232	chr1	1	24	-	-	1	153	-	-
NM_002239	chr2	-	-	1	821	-	-	-	-
NM_002241	chr1	3	2101 1971 1130	-	-	-	-	-	-
NM_002242	chr2	1	1291	-	-	2	1569 254	-	-
NM_002247	chr10	3	1778 808 600	-	-	-	-	-	-
NM_002264	chr3	4	4519 3230 1541 1108	-	-	3	1966 1512 811	-	-
NM_002265	chr17	-	-	1	193	-	-	-	-
NM_002267	chr13	2	2308 785	1	2465	1	765	-	-
NM_002268	chr3	3	1641 1209 597	-	-	1	134	-	-
NM_002270	chr5	7	5555 1978 1867 1210 988 973 171	-	-	-	-	-	-
NM_002271	chr13	3	2342 983 158	-	-	-	-	1	2012
NM_002285	chr2	2	2926 1165	-	-	2	2710 2655	-	-
NM_002293	chr1	2	2680 2572	1	230	3	2202 2157 109	-	-
NM_002296	chr1	3	1688 1134 90	-	-	-	-	-	-
NM_002298	chr13	2	603 453	-	-	1	1510	-	-
NM_002309	chr22	7	2335 2193 1941 1039 421 117 23	1	809	-	-	-	-
NM_002310	chr5	9	6187 5099 4934 4213 2572 2346 1207 1156 695	1	6529	-	-	3	6383 1903 60
NM_002313	chr10	7	5059 5022 4768 4646 1787 1248 968	-	-	1	1008	-	-
NM_002319	chr7	1	825	1	343	-	-	-	-
NM_002332	chr12	1	219	-	-	-	-	-	-
NM_002334	chr11	5	1885 1317 710 680 151	-	-	-	-	-	-
NM_002336	chr12	3	1564 1365 740	1	1587	6	4791 4326 895 612 609 207	-	-
NM_002355	chr12	1	991	-	-	2	1018 483	-	-
NM_002356	chr6	1	2807	-	-	1	2061	-	-
NM_002359	chr17	10	4265 3386 3316 3162 2884 1702 1510 1336 966 293	-	-	3	3935 3186 3165	-	-
NM_002360	chr7	2	1006 412	-	-	2	2622 2506	-	-
NM_002373	chr15	2	1341 845	-	-	1	1295	-	-
NM_002374	chr2	3	977 882 355	-	-	1	3673	-	-
NM_002375	chr3	7	2216 1995 1861 1803 749 715 687	-	-	-	-	-	-
NM_002380	chr8	-	-	-	-	1	380	-	-
NM_002384	chr18	1	965	-	-	-	-	-	-
NM_002397	chr5	2	1602 312	2	2086 399	-	-	-	-
NM_002398	chr2	1	956	-	-	-	-	-	-
NM_002399	chr15	1	1281	-	-	-	-	1	1353
NM_002401	chr17	9	2497 2239 1815 747 676 591 76 55 39	-	-	3	2130 79 58	-	-
NM_002428	chr16	1	1179	-	-	-	-	-	-
NM_002430	chr22	6	2415 2014 1010 980 943 415	-	-	1	372	-	-
NM_002436	chrX	2	480 85	-	-	-	-	-	-
NM_002442	chr12	2	1449 169	-	-	-	-	-	-
NM_002444	chrX	4	1797 1289 1256 591	-	-	-	-	-	-
NM_002460	chr6	3	3739 1242 1046	-	-	2	3526 2581	-	-
NM_002473	chr22	5	1314 1241 1124 188 102	-	-	1	463	-	-
NM_002478	chr11	1	482	-	-	-	-	-	-
NM_002480	chr12	3	1129 606 246	-	-	-	-	-	-
NM_002481	chr1	7	6493 5747 5281 5185 2791 1627 46	1	2461	4	5328 3135 2010 310	1	1631
NM_002489	chr7	2	299 26	-	-	-	-	-	-
NM_002494	chr4	1	49	-	-	-	-	-	-
NM_002499	chr15	6	2429 2378 1728 833 628 332	1	597	3	1878 764 637	-	-
NM_002500	chr2	2	881 96	-	-	1	1195	-	-
NM_002501	chr19	1	627	-	-	1	1319	-	-
NM_002509	chr20	1	577	-	-	-	-	-	-
NM_002515	chr14	3	1536 1381 637	-	-	-	-	-	-
NM_002518	chr2	4	1083 929 336 167	-	-	-	-	-	-
NM_002519	chr11	1	584	-	-	1	145	-	-
NM_002522	chr17	3	2871 898 261	-	-	1	743	-	-
NM_002530	chr15	1	35	-	-	-	-	-	-
NM_002538	chr5	1	128	-	-	-	-	-	-
NM_002539	chr2	1	248	-	-	-	-	-	-
NM_002541	chr7	2	866 749	-	-	-	-	-	-
NM_002545	chr11	6	4605 3462 3455 1893 1807 1718	-	-	-	-	-	-
NM_002546	chr8	1	23	-	-	-	-	-	-
NM_002567	chr12	4	730 721 156 65	-	-	2	745 598	-	-
NM_002577	chr3	7	4023 3643 3517 2752 940 562 454	-	-	1	2971	-	-
NM_002578	chrX	1	62	-	-	-	-	-	-
NM_002581	chr9	4	5204 4857 672 78	1	4005	5	5530 5346 1279 1276 854	1	840
NM_002582	chr16	3	902 372 34	-	-	1	271	-	-
NM_002583	chr12	1	86	-	-	-	-	-	-
NM_002588	chr5	2	1624 237	-	-	-	-	-	-
NM_002594	chr20	2	1699 716	1	408	2	2424 719	-	-
NM_002595	chr12	2	1922 433	-	-	1	1577	1	322
NM_002600	chr1	2	716 229	1	1219	1	232	-	-
NM_002607	chr7	2	1124 1034	-	-	-	-	-	-
NM_002608	chr22	2	1223 53	-	-	-	-	-	-
NM_002612	chr7	-	-	-	-	2	688 55	-	-
NM_002613	chr16	16	4893 4884 4590 4339 4069 3679 3311 2089 1721 1480 1203 1163 978 907 629 399	-	-	3	4204 1724 1206	-	-
NM_002618	chr2	-	-	-	-	-	-	1	128
NM_002628	chr3	-	-	-	-	1	1123	1	991
NM_002645	chr11	1	151	1	458	1	221	-	-
NM_002648	chr6	2	1065 955	-	-	1	507	-	-
NM_002655	chr8	4	5277 4748 3953 1958	1	4034	1	3371	2	5225 4445
NM_002656	chr6	1	877	1	271	-	-	-	-
NM_002657	chr20	6	3437 3269 3226 1468 1068 449	1	629	-	-	-	-
NM_002660	chr20	4	1165 974 744 37	-	-	-	-	-	-
NM_002670	chr3	2	1646 346	-	-	1	262	1	1214
NM_002687	chr14	1	89	-	-	-	-	-	-
NM_002698	chr19	1	2395	-	-	-	-	-	-
NM_002699	chr1	2	317 87	-	-	-	-	-	-
NM_002709	chr2	1	2702	-	-	3	3079 3076 362	-	-
NM_002710	chr12	1	732	-	-	1	794	-	-
NM_002715	chr5	-	-	-	-	1	955	-	-
NM_002716	chr11	3	3387 3077 899	-	-	1	3583	1	652
NM_002717	chr8	1	612	-	-	-	-	-	-
NM_002721	chr9	1	111	-	-	1	101	-	-
NM_002730	chr19	4	1340 1065 518 190	-	-	1	1375	-	-
NM_002731	chr1	2	2880 1147	-	-	1	387	-	-
NM_002732	chr9	2	480 186	-	-	1	322	-	-
NM_002734	chr17	2	412 139	-	-	1	1971	1	229
NM_002736	chr7	2	2138 1773	-	-	-	-	-	-
NM_002737	chr17	11	5007 4714 4660 2199 2041 1884 1876 1847 903 734 292	-	-	1	1804	1	5106
NM_002739	chr19	2	727 494	-	-	-	-	-	-
NM_002742	chr14	1	704	1	117	-	-	-	-
NM_002745	chr22	3	4068 3515 544	-	-	3	3531 1687 274	-	-
NM_002747	chr18	2	1839 97	-	-	-	-	-	-
NM_002748	chr15	1	779	-	-	-	-	-	-
NM_002752	chr5	-	-	-	-	1	413	-	-
NM_002753	chr4	3	744 351 125	-	-	-	-	-	-
NM_002755	chr15	-	-	-	-	2	800 323	-	-
NM_002756	chr17	3	974 260 130	-	-	3	977 306 237	-	-
NM_002806	chr14	1	243	-	-	-	-	-	-
NM_002811	chr16	2	204 145	-	-	-	-	1	67
NM_002813	chr12	3	1451 1330 1283	-	-	2	1471 487	-	-
NM_002814	chrX	1	277	-	-	-	-	-	-
NM_002821	chr6	1	809	-	-	-	-	-	-
NM_002823	chr2	1	599	-	-	1	602	-	-
NM_002827	chr20	2	1755 570	-	-	-	-	-	-
NM_002830	chr2	1	142	-	-	1	71	-	-
NM_002834	chr12	6	3553 3092 2771 1411 899 694	2	2505 1386	2	3850 814	-	-
NM_002835	chr7	1	242	-	-	-	-	-	-
NM_002839	chr9	4	2657 881 684 357	-	-	-	-	1	885
NM_002840	chr1	6	1556 1433 1234 591 269 105	-	-	-	-	-	-
NM_002843	chr11	1	3395	-	-	2	3388 1328	1	2328
NM_002844	chr6	2	333 65	-	-	-	-	-	-
NM_002845	chr18	1	446	-	-	1	184	-	-
NM_002848	chr12	2	1308 1184	-	-	1	832	-	-
NM_002849	chr12	2	1032 360	1	434	-	-	-	-
NM_002850	chr19	2	1035 912	-	-	-	-	-	-
NM_002852	chr3	1	244	-	-	-	-	-	-
NM_002855	chr11	3	3468 3393 2663	-	-	4	3451 3448 3382 450	-	-
NM_002859	chr12	1	1154	-	-	-	-	-	-
NM_002866	chr19	2	530 441	-	-	-	-	-	-
NM_002867	chr1	2	546 132	-	-	-	-	1	136
NM_002868	chr12	2	846 185	-	-	-	-	-	-
NM_002869	chr11	5	2226 2078 1555 535 133	-	-	-	-	-	-
NM_002874	chr9	2	2365 936	-	-	2	502 499	1	2248
NM_002880	chr3	3	318 156 110	-	-	-	-	1	114
NM_002886	chr3	2	4354 1064	-	-	2	4231 3284	-	-
NM_002890	chr5	1	351	-	-	-	-	-	-
NM_002892	chr14	4	1452 389 170 35	-	-	-	-	-	-
NM_002893	chrX	-	-	-	-	1	301	-	-
NM_002897	chr2	5	751 635 628 524 209	-	-	1	509	-	-
NM_002906	chr11	-	-	-	-	1	2122	-	-
NM_002912	chr6	2	701 625	-	-	-	-	-	-
NM_002924	chr1	1	100	-	-	-	-	-	-
NM_002931	chr6	1	206	-	-	-	-	-	-
NM_002941	chr3	1	223	-	-	-	-	-	-
NM_002942	chr3	2	1059 28	-	-	-	-	-	-
NM_002950	chr3	1	48	-	-	-	-	-	-
NM_002951	chr20	-	-	-	-	1	250	-	-
NM_002959	chr1	2	3556 1032	1	990	3	1035 1020 122	-	-
NM_002968	chr16	2	287 276	-	-	-	-	1	808
NM_002970	chrX	1	135	-	-	1	75	-	-
NM_002971	chr3	1	1134	-	-	-	-	-	-
NM_002972	chr22	1	24	-	-	-	-	-	-
NM_002973	chr12	-	-	-	-	1	228	-	-
NM_002994	chr4	1	1453	1	315	-	-	1	247
NM_002996	chr16	4	1624 1399 433 336	-	-	1	250	-	-
NM_002997	chr2	2	1516 1313	-	-	-	-	-	-
NM_002998	chr8	3	2170 776 325	-	-	-	-	-	-
NM_002999	chr20	2	1788 1414	-	-	1	1201	-	-
NM_003001	chr1	5	1572 1451 800 582 430	1	1715	-	-	-	-
NM_003010	chr17	4	1950 1677 805 647	-	-	2	1738 541	-	-
NM_003011	chr9	2	1484 1277	-	-	-	-	-	-
NM_003013	chr4	2	195 102	-	-	-	-	-	-
NM_003016	chr17	3	1674 1653 203	1	1639	2	252 118	-	-
NM_003017	chr6	4	1277 471 437 124	-	-	-	-	-	-
NM_003026	chr9	2	1355 1147	-	-	3	1261 257 73	-	-
NM_003028	chr9	6	3789 3154 2908 2793 2587 1217	-	-	3	786 151 87	-	-
NM_003030	chr3	1	71	-	-	-	-	-	-
NM_003031	chr16	-	-	1	140	-	-	-	-
NM_003037	chr1	2	204 102	-	-	-	-	-	-
NM_003043	chr3	2	986 427	1	824	1	40	-	-
NM_003046	chr8	5	5135 5000 771 665 104	1	1890	2	5357 2076	-	-
NM_003047	chr1	4	1437 1424 1120 62	-	-	2	1362 929	-	-
NM_003051	chr1	3	1716 1581 621	-	-	1	1866	-	-
NM_003063	chr11	2	147 77	-	-	-	-	-	-
NM_003069	chrX	1	733	-	-	1	574	-	-
NM_003071	chr3	1	689	-	-	1	1964	-	-
NM_003072	chr19	2	296 282	-	-	-	-	-	-
NM_003075	chr12	1	248	-	-	-	-	-	-
NM_003076	chr12	3	598 517 58	-	-	1	112	-	-
NM_003077	chr17	3	763 306 106	-	-	1	163	-	-
NM_003081	chr20	2	922 33	1	447	3	1011 885 320	-	-
NM_003087	chr10	-	-	-	-	1	225	-	-
NM_003091	chr20	-	-	-	-	1	95	-	-
NM_003093	chr6	-	-	-	-	1	70	-	-
NM_003107	chr6	3	2292 1787 878	-	-	-	-	-	-
NM_003108	chr2	8	7085 6926 6237 4908 4737 1668 1004 448	1	1261	-	-	-	-
NM_003111	chr2	1	1147	-	-	-	-	-	-
NM_003112	chr7	1	33	1	2696	1	2894	-	-
NM_003127	chr9	2	53 32	-	-	-	-	-	-
NM_003128	chr2	4	2458 2447 1140 500	-	-	1	318	-	-
NM_003131	chr6	4	1715 685 517 57	-	-	1	233	-	-
NM_003136	chr14	1	385	-	-	-	-	-	-
NM_003137	chr6	3	2167 1817 463	-	-	-	-	-	-
NM_003144	chr6	1	524	1	1562	4	743 562 559 316	-	-
NM_003150	chr17	3	2378 2268 2237	-	-	-	-	-	-
NM_003155	chr8	2	2483 1922	-	-	1	1861	1	2404
NM_003156	chr11	4	937 323 271 230	-	-	2	274 233	-	-
NM_003161	chr17	2	2402 1133	-	-	4	3328 2714 1054 314	-	-
NM_003162	chr2	3	1087 190 31	-	-	-	-	-	-
NM_003164	chr11	3	532 505 69	-	-	-	-	-	-
NM_003173	chrX	4	1086 397 379 67	-	-	-	-	-	-
NM_003178	chr3	2	238 101	-	-	3	1458 868 865	-	-
NM_003179	chrX	1	1330	-	-	1	123	-	-
NM_003188	chr6	2	609 133	1	332	-	-	-	-
NM_003189	chr1	4	2390 952 527 47	-	-	-	-	-	-
NM_003194	chr6	2	234 221	-	-	-	-	-	-
NM_003199	chr18	3	4977 4925 1026	1	4934	2	1322 889	-	-
NM_003202	chr5	1	51	1	750	-	-	-	-
NM_003204	chr17	2	1579 272	1	1274	1	1803	-	-
NM_003211	chr12	2	560 33	-	-	2	1398 1192	-	-
NM_003220	chr6	1	1343	-	-	4	118 115 112 100	1	104
NM_003221	chr6	3	3737 3507 3182	1	4146	1	1367	-	-
NM_003223	chr16	-	-	-	-	2	532 529	-	-
NM_003224	chr20	3	978 849 675	-	-	1	76	-	-
NM_003247	chr6	5	1665 1276 1232 795 465	-	-	1	798	-	-
NM_003250	chr17	1	189	-	-	-	-	-	-
NM_003255	chr17	6	2473 1928 1713 990 846 802	-	-	-	-	-	-
NM_003257	chr15	2	1269 1183	-	-	-	-	-	-
NM_003262	chr3	2	1345 1053	-	-	-	-	1	3736
NM_003263	chr4	-	-	-	-	1	45	-	-
NM_003269	chr6	4	1169 1110 826 242	-	-	-	-	-	-
NM_003275	chr9	3	1454 1107 325	-	-	2	1227 972	-	-
NM_003281	chr1	8	4902 3617 3495 1765 1733 1557 809 533	-	-	1	3498	-	-
NM_003297	chr12	1	21	-	-	-	-	-	-
NM_003298	chr3	8	5062 5012 2348 2229 2179 1794 1359 1145	1	4175	2	6187 5666	-	-
NM_003304	chr3	1	1579	-	-	2	1088 251	-	-
NM_003314	chr5	1	396	-	-	1	47	1	55
NM_003317	chr14	1	84	-	-	-	-	-	-
NM_003319	chr2	1	874	-	-	-	-	-	-
NM_003325	chr22	2	446 124	-	-	-	-	-	-
NM_003330	chr12	2	479 22	-	-	-	-	-	-
NM_003336	chrX	2	910 793	-	-	1	118	-	-
NM_003337	chr5	1	204	1	405	-	-	-	-
NM_003338	chr10	-	-	-	-	-	-	1	731
NM_003339	chr5	1	145	-	-	-	-	-	-
NM_003340	chr4	3	1068 885 87	-	-	-	-	-	-
NM_003341	chr3	3	624 279 52	1	593	-	-	-	-
NM_003342	chr17	2	2784 2225	-	-	1	3154	-	-
NM_003344	chr7	6	1636 1450 1421 637 503 464	-	-	1	1104	-	-
NM_003345	chr16	1	84	-	-	3	531 528 448	-	-
NM_003347	chr22	7	2338 2322 2211 2147 1867 775 501	-	-	1	1845	-	-
NM_003348	chr12	2	1331 576	-	-	-	-	-	-
NM_003349	chr20	1	1321	-	-	5	1339 1230 1227 1224 349	-	-
NM_003369	chr11	3	2113 1740 837	-	-	1	1125	-	-
NM_003370	chr19	2	616 184	-	-	-	-	-	-
NM_003371	chr9	3	716 519 374	-	-	1	465	-	-
NM_003373	chr10	3	1632 444 85	-	-	2	1211 479	1	546
NM_003374	chr5	1	812	-	-	-	-	-	-
NM_003376	chr6	1	489	-	-	-	-	1	283
NM_003376	chr6	1	489	-	-	-	-	1	283
NM_003378	chr7	1	69	-	-	-	-	-	-
NM_003385	chr2	1	299	1	838	-	-	-	-
NM_003387	chr2	4	440 366 241 39	-	-	1	973	1	49
NM_003390	chr11	2	938 747	-	-	2	285 271	-	-
NM_003392	chr3	3	4221 1611 1260	2	755 530	2	2822 2819	-	-
NM_003400	chr2	1	638	-	-	1	685	-	-
NM_003405	chr22	1	190	-	-	1	799	-	-
NM_003406	chr8	1	68	-	-	-	-	1	622
NM_003410	chrX	2	553 108	-	-	-	-	-	-
NM_003411	chrY	4	1620 1514 220 103	-	-	-	-	-	-
NM_003412	chr3	2	2367 1057	1	2027	-	-	1	2531
NM_003413	chrX	1	1452	-	-	1	1802	-	-
NM_003418	chr3	2	778 523	-	-	-	-	-	-
NM_003423	chr19	1	445	-	-	1	1053	-	-
NM_003439	chr7	4	2822 2800 1281 398	-	-	3	1360 1084 484	-	-
NM_003453	chr13	1	597	-	-	-	-	1	56
NM_003457	chr17	1	501	-	-	1	59	-	-
NM_003458	chr3	6	3957 3878 3578 3470 1565 49	-	-	1	276	-	-
NM_003459	chr2	3	671 564 66	-	-	-	-	-	-
NM_003463	chr6	3	799 624 214	-	-	-	-	-	-
NM_003467	chr2	2	384 318	-	-	-	-	-	-
NM_003468	chr2	6	4392 3957 3154 1300 453 280	1	983	1	101	-	-
NM_003469	chr2	-	-	1	170	-	-	-	-
NM_003470	chr16	3	711 142 113	-	-	-	-	-	-
NM_003471	chr3	4	1788 1763 242 149	-	-	2	673 105	-	-
NM_003472	chr6	2	1308 296	-	-	2	1283 170	-	-
NM_003473	chr10	-	-	1	423	-	-	-	-
NM_003474	chr10	1	149	-	-	-	-	-	-
NM_003477	chr11	1	260	-	-	-	-	-	-
NM_003478	chr11	6	3249 3065 2591 1244 1100 192	-	-	3	750 330 215	1	412
NM_003482	chr12	5	2721 2091 1991 1903 909	-	-	2	706 376	-	-
NM_003483	chr12	3	2832 2201 239	-	-	1	2665	-	-
NM_003487	chr17	1	277	-	-	1	70	-	-
NM_003488	chr17	2	881 245	-	-	1	387	-	-
NM_003489	chr21	3	2974 2635 338	-	-	1	2391	-	-
NM_003490	chr22	1	1047	-	-	-	-	-	-
NM_003507	chr2	4	1875 439 370 316	-	-	-	-	-	-
NM_003508	chr7	2	295 29	-	-	-	-	-	-
NM_003513	chr6	-	-	-	-	1	27	-	-
NM_003528	chr1	3	1641 298 46	-	-	1	262	-	-
NM_003557	chr1	3	1395 1121 138	-	-	-	-	-	-
NM_003558	chr9	1	259	-	-	2	217 214	-	-
NM_003563	chr17	2	967 933	-	-	2	207 56	-	-
NM_003564	chr1	1	482	-	-	-	-	-	-
NM_003566	chr12	4	3041 2523 1062 421	-	-	3	3452 413 410	-	-
NM_003567	chr1	1	280	-	-	-	-	-	-
NM_003569	chr6	1	617	-	-	-	-	-	-
NM_003574	chr18	5	4421 4149 2288 1660 1639	-	-	4	5668 4324 365 23	2	4197 369
NM_003576	chr13	5	2636 2517 1065 932 169	1	2290	1	2442	-	-
NM_003580	chr8	1	476	1	176	-	-	-	-
NM_003583	chr12	8	3693 3515 2631 2516 2467 1126 732 701	-	-	2	3776 830	-	-
NM_003586	chr16	1	71	-	-	-	-	-	-
NM_003589	chr13	1	385	-	-	-	-	-	-
NM_003590	chr2	4	3070 3031 544 249	1	3296	2	753 384	1	3550
NM_003591	chr10	-	-	-	-	2	423 124	-	-
NM_003603	chr4	3	1941 427 162	-	-	-	-	-	-
NM_003607	chr1	3	4378 479 253	1	1655	1	1696	-	-
NM_003613	chr15	-	-	1	626	-	-	-	-
NM_003615	chr3	1	445	-	-	4	3666 3132 2664 95	-	-
NM_003620	chr17	1	203	-	-	1	933	1	833
NM_003622	chr12	4	2275 1866 261 121	-	-	-	-	-	-
NM_003624	chr19	4	919 488 392 32	-	-	1	35	1	528
NM_003629	chr1	5	3400 3132 2268 672 456	2	3350 1142	-	-	1	3042
NM_003630	chr6	-	-	-	-	1	672	-	-
NM_003632	chr17	4	822 592 310 241	-	-	1	777	-	-
NM_003633	chr5	10	2323 2057 1842 1662 1010 788 771 444 336 142	1	646	1	447	-	-
NM_003636	chr1	5	1765 1696 1575 494 69	-	-	-	-	-	-
NM_003637	chr1	1	1449	-	-	2	486 158	-	-
NM_003642	chr2	1	53	-	-	-	-	-	-
NM_003644	chr17	6	4944 4646 4531 1082 746 248	1	5065	5	4828 4634 4477 1326 1323	-	-
NM_003654	chr11	2	613 73	-	-	-	-	-	-
NM_003659	chr2	2	298 288	-	-	2	833 311	-	-
NM_003663	chr3	2	388 321	-	-	1	2341	-	-
NM_003664	chr5	1	65	-	-	-	-	-	-
NM_003668	chr12	2	247 115	-	-	-	-	-	-
NM_003670	chr3	2	92 81	2	1221 464	1	23	-	-
NM_003671	chr9	6	1025 722 611 547 339 105	-	-	2	3126 235	2	2381 1142
NM_003672	chr1	2	1205 27	-	-	2	698 428	-	-
NM_003673	chr17	2	91 78	-	-	-	-	-	-
NM_003677	chr12	5	2071 1599 1563 469 316	-	-	2	1835 1832	-	-
NM_003684	chr1	2	1012 851	-	-	2	890 712	-	-
NM_003685	chr19	1	782	-	-	-	-	-	-
NM_003687	chr5	3	930 320 231	-	-	1	1063	-	-
NM_003690	chr2	1	474	-	-	-	-	-	-
NM_003692	chr9	2	919 645	-	-	-	-	-	-
NM_003704	chr4	3	484 223 124	-	-	-	-	-	-
NM_003705	chr2	1	190	-	-	-	-	1	575
NM_003709	chr2	2	337 303	-	-	-	-	-	-
NM_003710	chr15	3	462 442 431	-	-	-	-	-	-
NM_003711	chr5	-	-	-	-	1	116	1	120
NM_003713	chr1	4	1532 1078 304 24	-	-	1	61	-	-
NM_003714	chr5	4	2320 2216 2204 417	-	-	-	-	-	-
NM_003716	chr3	1	936	-	-	-	-	-	-
NM_003718	chr7	-	-	-	-	1	186	-	-
NM_003722	chr3	3	2656 2092 920	-	-	-	-	-	-
NM_003728	chr4	1	270	-	-	-	-	-	-
NM_003735	chr5	2	1624 237	-	-	-	-	-	-
NM_003736	chr5	2	1624 237	-	-	-	-	-	-
NM_003741	chr3	1	343	-	-	-	-	-	-
NM_003744	chr14	2	986 475	-	-	1	236	-	-
NM_003749	chr13	2	582 89	-	-	2	2352 224	-	-
NM_003750	chr10	2	706 223	-	-	1	956	-	-
NM_003758	chr15	2	184 35	2	1242 216	-	-	1	259
NM_003758	chr15	2	184 35	2	1242 216	-	-	1	259
NM_003760	chr1	1	628	-	-	-	-	-	-
NM_003768	chr1	4	1800 1483 1397 165	-	-	-	-	-	-
NM_003769	chr12	2	272 49	-	-	-	-	-	-
NM_003774	chr12	3	2682 2371 2056	-	-	2	185 182	-	-
NM_003780	chr1	2	545 74	-	-	-	-	-	-
NM_003787	chr18	-	-	-	-	-	-	1	436
NM_003792	chr9	1	140	-	-	-	-	-	-
NM_003794	chr3	1	336	-	-	2	1089 1073	1	845
NM_003795	chr6	1	81	-	-	1	226	-	-
NM_003799	chr18	6	4498 3186 792 584 156 121	-	-	1	3369	1	3190
NM_003800	chr6	2	190 56	-	-	1	1840	-	-
NM_003816	chr8	1	92	-	-	-	-	-	-
NM_003818	chr20	3	914 812 292	-	-	2	827 824	-	-
NM_003819	chr1	1	200	-	-	-	-	-	-
NM_003821	chr8	-	-	-	-	1	58	-	-
NM_003822	chr1	4	2971 2499 1230 1086	-	-	1	839	-	-
NM_003827	chr19	1	171	-	-	1	437	-	-
NM_003829	chr9	3	1064 879 87	-	-	-	-	1	793
NM_003831	chr18	4	1817 1794 1514 409	-	-	-	-	-	-
NM_003835	chr17	1	257	-	-	-	-	-	-
NM_003846	chr1	1	711	-	-	-	-	-	-
NM_003870	chr15	-	-	-	-	2	2081 1330	-	-
NM_003872	chr2	4	2784 2336 1964 628	-	-	1	1991	-	-
NM_003873	chr10	2	514 69	-	-	1	599	-	-
NM_003877	chr12	1	811	-	-	-	-	1	981
NM_003885	chr17	3	1734 1666 1007	-	-	3	2170 661 587	1	2102
NM_003893	chr10	1	469	-	-	-	-	-	-
NM_003895	chr21	4	2204 1961 1923 1700	-	-	1	2082	1	1604
NM_003902	chr1	-	-	-	-	-	-	1	707
NM_003907	chr3	-	-	-	-	1	334	-	-
NM_003908	chr20	4	1109 1092 1045 165	-	-	2	1323 957	-	-
NM_003909	chr8	4	1977 1201 377 314	-	-	2	2432 1864	-	-
NM_003913	chr6	2	2740 1073	-	-	2	2625 379	-	-
NM_003916	chrX	2	1311 928	-	-	1	1506	-	-
NM_003924	chr4	1	104	-	-	-	-	-	-
NM_003927	chr18	1	947	-	-	-	-	-	-
NM_003930	chr7	1	612	1	478	-	-	1	227
NM_003931	chr6	1	262	-	-	-	-	-	-
NM_003932	chr22	3	1653 672 591	-	-	-	-	-	-
NM_003934	chr9	1	357	-	-	-	-	-	-
NM_003936	chr2	1	794	1	87	1	982	-	-
NM_003938	chr19	3	1132 823 160	-	-	-	-	-	-
NM_003941	chr7	4	2523 708 120 107	-	-	1	1569	1	1701
NM_003942	chr11	1	727	-	-	-	-	-	-
NM_003947	chr3	2	348 230	-	-	1	1331	-	-
NM_003953	chr1	6	2528 2304 1852 997 908 202	-	-	1	252	-	-
NM_003956	chr10	1	40	-	-	-	-	-	-
NM_003957	chr11	1	46	-	-	2	80 77	-	-
NM_003958	chr6	9	3923 3883 3732 3044 2750 935 482 179 90	-	-	3	3827 3824 3047	1	2445
NM_003968	chr3	2	634 93	-	-	-	-	-	-
NM_003972	chr10	-	-	-	-	-	-	1	31
NM_003980	chr6	-	-	-	-	1	1074	-	-
NM_003983	chr16	5	4063 3122 1337 1070 383	1	3421	3	4036 849 671	-	-
NM_003988	chr10	4	1932 1456 868 53	-	-	-	-	-	-
NM_003994	chr12	2	3035 1697	-	-	3	3768 3765 3271	-	-
NM_004006	chrX	1	2371	-	-	-	-	1	1073
NM_004007	chrX	1	2371	-	-	-	-	1	1073
NM_004009	chrX	1	2371	-	-	-	-	1	1073
NM_004010	chrX	1	2371	-	-	-	-	1	1073
NM_004011	chrX	1	2371	-	-	-	-	1	1073
NM_004012	chrX	1	2371	-	-	-	-	1	1073
NM_004013	chrX	1	2371	-	-	-	-	1	1073
NM_004014	chrX	1	2371	-	-	-	-	1	1073
NM_004015	chrX	1	2371	-	-	-	-	1	1073
NM_004016	chrX	1	2285	-	-	-	-	1	987
NM_004017	chrX	1	2371	-	-	-	-	1	1073
NM_004018	chrX	1	2285	-	-	-	-	1	987
NM_004020	chrX	1	2371	-	-	-	-	1	1073
NM_004021	chrX	1	2285	-	-	-	-	1	987
NM_004022	chrX	1	2285	-	-	-	-	1	987
NM_004023	chrX	1	2285	-	-	-	-	1	987
NM_004027	chr2	-	-	1	28	-	-	-	-
NM_004028	chr18	2	4114 3050	-	-	2	3053 2587	-	-
NM_004037	chr1	3	835 712 73	-	-	-	-	-	-
NM_004040	chr2	2	468 209	-	-	-	-	-	-
NM_004050	chr14	3	2166 817 456	1	443	3	1939 783 679	-	-
NM_004055	chr11	5	1394 902 690 298 123	-	-	1	693	-	-
NM_004061	chr5	1	438	-	-	-	-	-	-
NM_004067	chr7	2	523 225	-	-	-	-	-	-
NM_004068	chr3	1	107	-	-	-	-	-	-
NM_004075	chr12	1	26	-	-	-	-	-	-
NM_004085	chrX	1	54	-	-	-	-	-	-
NM_004087	chr3	-	-	-	-	1	1849	1	1853
NM_004090	chr17	2	3304 2657	1	942	2	2116 724	-	-
NM_004093	chr13	4	3033 2756 286 248	2	1132 915	1	769	-	-
NM_004097	chr2	1	263	-	-	2	45 38	-	-
NM_004100	chr6	2	2114 248	-	-	-	-	1	2292
NM_004102	chr1	2	574 558	-	-	-	-	-	-
NM_004103	chr8	1	616	-	-	2	251 69	-	-
NM_004104	chr17	1	604	1	139	2	769 686	-	-
NM_004107	chr19	2	177 55	-	-	-	-	-	-
NM_004112	chr17	6	1665 1647 642 543 176 91	-	-	-	-	-	-
NM_004113	chr3	2	427 192	-	-	-	-	-	-
NM_004114	chrX	1	1067	-	-	1	54	-	-
NM_004115	chr13	2	144 125	-	-	-	-	-	-
NM_004116	chr2	4	432 400 152 38	-	-	1	41	-	-
NM_004124	chr14	2	3039 2842	-	-	-	-	1	2664
NM_004130	chr3	2	698 433	1	98	-	-	-	-
NM_004133	chr8	4	2038 1979 972 469	-	-	1	662	1	116
NM_004136	chr15	1	3275	1	867	1	1107	1	978
NM_004156	chr8	1	237	-	-	-	-	-	-
NM_004157	chr3	2	124 115	1	865	-	-	1	348
NM_004161	chr2	3	1418 1078 555	-	-	1	256	-	-
NM_004162	chr3	1	954	-	-	-	-	-	-
NM_004169	chr17	2	552 86	1	325	-	-	-	-
NM_004170	chr9	2	1789 1218	-	-	-	-	1	1852
NM_004171	chr11	10	9160 9001 7551 6764 6617 6358 6281 3477 1485 177	-	-	2	1973 247	-	-
NM_004176	chr17	1	134	-	-	-	-	-	-
NM_004177	chr11	2	359 22	-	-	-	-	-	-
NM_004181	chr4	1	107	-	-	-	-	-	-
NM_004185	chr1	1	688	1	102	-	-	-	-
NM_004186	chr3	1	901	-	-	-	-	-	-
NM_004200	chr11	2	2915 732	-	-	-	-	-	-
NM_004202	chrY	2	696 124	-	-	-	-	-	-
NM_004205	chr11	-	-	1	487	-	-	-	-
NM_004211	chr11	1	169	-	-	-	-	-	-
NM_004227	chr7	5	2208 2096 1972 207 114	-	-	2	210 117	-	-
NM_004228	chr19	1	148	-	-	-	-	-	-
NM_004232	chr18	4	3561 752 658 95	1	1302	2	3564 3041	1	309
NM_004235	chr9	1	546	-	-	-	-	-	-
NM_004236	chr15	2	455 229	-	-	1	161	-	-
NM_004238	chr2	1	280	-	-	-	-	-	-
NM_004240	chr19	1	39	-	-	1	42	-	-
NM_004241	chr10	1	228	-	-	-	-	-	-
NM_004261	chr1	1	368	-	-	-	-	-	-
NM_004263	chr2	4	1797 1392 1313 472	-	-	-	-	-	-
NM_004267	chr3	1	146	-	-	-	-	-	-
NM_004272	chr5	4	1993 1710 1366 1314	-	-	-	-	-	-
NM_004274	chr14	5	2109 1052 781 751 251	1	2915	-	-	-	-
NM_004281	chr10	3	384 209 104	-	-	-	-	-	-
NM_004291	chr5	-	-	-	-	1	139	-	-
NM_004293	chr9	1	233	-	-	-	-	-	-
NM_004294	chr13	1	701	-	-	-	-	-	-
NM_004302	chr12	3	2942 701 360	-	-	-	-	-	-
NM_004304	chr2	1	341	-	-	-	-	-	-
NM_004305	chr2	1	371	-	-	1	433	-	-
NM_004311	chr10	6	2701 2509 1181 524 465 113	1	972	2	1112 70	-	-
NM_004319	chr1	1	23	-	-	-	-	2	2220 1065
NM_004323	chr9	5	2241 875 274 94 26	-	-	-	-	-	-
NM_004326	chr1	4	489 315 127 61	-	-	-	-	-	-
NM_004327	chr22	4	2181 2104 615 422	-	-	2	1941 425	-	-
NM_004329	chr10	1	560	2	1286 134	-	-	-	-
NM_004330	chr15	2	945 167	-	-	2	1121 55	-	-
NM_004331	chr8	2	2115 722	-	-	-	-	-	-
NM_004338	chr18	11	7052 5525 5473 5295 4992 4643 2588 1889 1178 966 778	-	-	11	7008 6996 4614 4611 4608 4605 4602 4599 4596 4345 1310	1	6637
NM_004341	chr2	1	41	-	-	-	-	-	-
NM_004342	chr7	1	237	-	-	-	-	-	-
NM_004346	chr4	3	1052 290 102	-	-	1	1401	-	-
NM_004349	chr8	-	-	-	-	2	1234 381	-	-
NM_004352	chr16	1	574	-	-	1	517	-	-
NM_004365	chr5	1	32	-	-	-	-	-	-
NM_004370	chr6	4	1696 1468 758 660	-	-	2	2125 27	-	-
NM_004379	chr2	2	1291 1195	-	-	1	671	-	-
NM_004380	chr16	2	2559 2168	-	-	2	977 637	-	-
NM_004383	chr15	1	538	-	-	-	-	-	-
NM_004384	chr5	6	2101 1735 879 705 680 50	-	-	-	-	1	1669
NM_004385	chr5	2	671 458	-	-	-	-	-	-
NM_004386	chr19	2	2232 859	-	-	-	-	-	-
NM_004388	chr1	-	-	-	-	-	-	1	82
NM_004392	chr13	-	-	-	-	2	778 266	-	-
NM_004393	chr3	5	2165 1745 915 744 662	-	-	1	509	-	-
NM_004397	chr11	6	3957 1659 1578 1242 1172 1071	1	1635	-	-	-	-
NM_004405	chr2	1	258	-	-	-	-	-	-
NM_004408	chr9	3	489 446 56	-	-	-	-	-	-
NM_004411	chr7	4	811 506 258 106	-	-	2	592 589	-	-
NM_004412	chr10	4	4426 3816 2267 1137	1	5663	3	5038 3756 1140	-	-
NM_004414	chr21	2	1092 173	-	-	1	132	-	-
NM_004416	chr12	2	946 735	-	-	-	-	-	-
NM_004418	chr2	1	467	1	109	-	-	-	-
NM_004420	chr11	6	2140 2030 1830 1755 608 143	-	-	1	1535	-	-
NM_004423	chr3	4	2127 830 534 149	-	-	1	2300	-	-
NM_004426	chr12	3	635 596 162	-	-	-	-	-	-
NM_004429	chrX	2	1374 594	1	1184	2	1456 1082	-	-
NM_004430	chr8	3	2294 1693 459	1	52	1	757	-	-
NM_004431	chr1	2	687 67	-	-	-	-	-	-
NM_004432	chr9	2	1896 1484	-	-	-	-	1	454
NM_004436	chr1	1	593	-	-	-	-	-	-
NM_004438	chr2	6	2115 1180 538 317 308 143	-	-	-	-	-	-
NM_004440	chr6	2	1449 465	-	-	1	627	1	81
NM_004443	chr3	1	546	-	-	-	-	-	-
NM_004449	chr21	1	1423	-	-	1	536	-	-
NM_004451	chr11	2	711 220	-	-	-	-	-	-
NM_004454	chr3	6	2060 2039 1986 1910 1478 568	-	-	-	-	-	-
NM_004457	chr2	1	1716	-	-	1	505	-	-
NM_004458	chrX	3	681 559 449	-	-	3	1765 1010 1007	1	1980
NM_004459	chr17	4	1955 689 429 404	1	569	-	-	1	1579
NM_004464	chr4	3	4317 3960 3507	-	-	1	510	-	-
NM_004468	chr1	1	514	-	-	-	-	-	-
NM_004469	chrX	1	62	-	-	1	49	-	-
NM_004481	chr1	3	2579 904 797	1	2044	-	-	-	-
NM_004484	chrX	1	27	1	280	-	-	-	-
NM_004487	chr3	-	-	-	-	-	-	1	931
NM_004491	chr19	3	3440 3027 296	-	-	2	3882 3152	-	-
NM_004494	chr1	-	-	-	-	1	43	-	-
NM_004498	chr15	1	286	-	-	-	-	-	-
NM_004500	chr14	2	460 363	1	1492	-	-	-	-
NM_004501	chr1	3	4066 1640 1356	1	651	1	312	-	-
NM_004502	chr17	2	519 383	-	-	1	522	-	-
NM_004504	chr2	5	2961 1945 653 397 276	-	-	-	-	-	-
NM_004508	chr10	4	1120 877 815 755	-	-	-	-	-	-
NM_004514	chr17	7	2959 2802 2654 2518 2510 1051 321	-	-	-	-	-	-
NM_004516	chr19	1	80	-	-	1	888	-	-
NM_004520	chr5	1	668	-	-	-	-	-	-
NM_004524	chr17	2	195 111	-	-	-	-	-	-
NM_004525	chr2	-	-	-	-	2	1521 1460	-	-
NM_004529	chr9	1	1231	-	-	-	-	-	-
NM_004530	chr16	1	307	-	-	1	1021	-	-
NM_004535	chr20	-	-	-	-	1	1625	-	-
NM_004540	chr21	-	-	-	-	2	193 190	-	-
NM_004554	chr14	5	1742 1570 1522 298 188	1	1731	2	1481 1478	-	-
NM_004571	chr21	4	2777 2366 2244 416	-	-	2	2997 1300	1	3001
NM_004575	chr4	3	1448 621 290	-	-	2	1624 1457	-	-
NM_004576	chr5	1	324	-	-	-	-	-	-
NM_004582	chr1	1	421	-	-	-	-	-	-
NM_004586	chrX	8	5254 4989 4495 4242 4035 3317 2140 636	1	750	5	3405 141 138 129 126	-	-
NM_004588	chr11	2	3652 818	-	-	-	-	-	-
NM_004593	chr3	1	683	-	-	1	158	-	-
NM_004596	chr19	-	-	1	180	-	-	-	-
NM_004598	chr5	-	-	-	-	1	109	-	-
NM_004602	chr20	-	-	-	-	1	1172	-	-
NM_004603	chr7	2	1094 59	-	-	1	447	-	-
NM_004612	chr9	5	4617 4409 3104 1049 312	-	-	1	3978	-	-
NM_004616	chr12	-	-	-	-	1	51	-	-
NM_004620	chr11	1	242	-	-	-	-	-	-
NM_004622	chr2	2	2023 713	1	97	2	1940 1884	-	-
NM_004631	chr1	3	1178 369 145	-	-	-	-	-	-
NM_004634	chr3	-	-	-	-	1	442	-	-
NM_004639	chr6	1	94	-	-	-	-	-	-
NM_004643	chr14	3	318 276 226	-	-	-	-	-	-
NM_004651	chrX	1	363	-	-	-	-	-	-
NM_004654	chrY	1	1373	-	-	-	-	-	-
NM_004655	chr17	1	262	-	-	1	419	-	-
NM_004656	chr3	1	908	-	-	1	502	-	-
NM_004657	chr2	2	1279 30	-	-	-	-	-	-
NM_004660	chrY	1	1521	-	-	-	-	1	1712
NM_004663	chr15	1	1433	-	-	-	-	-	-
NM_004667	chr15	2	237 59	-	-	-	-	-	-
NM_004673	chr1	1	988	-	-	-	-	-	-
NM_004687	chr17	5	2087 2012 1911 1732 310	-	-	1	1478	-	-
NM_004690	chr6	-	-	-	-	1	739	-	-
NM_004694	chr17	-	-	-	-	1	782	-	-
NM_004697	chr9	2	1070 50	-	-	-	-	-	-
NM_004698	chr1	1	171	-	-	-	-	-	-
NM_004703	chr17	4	2579 1731 456 277	-	-	-	-	-	-
NM_004719	chr12	1	2842	-	-	1	635	1	1161
NM_004723	chr1	1	395	-	-	-	-	-	-
NM_004725	chr10	3	1446 428 206	2	530 414	-	-	-	-
NM_004726	chrX	8	4973 4917 4790 4691 3609 1688 1334 689	-	-	2	3612 272	-	-
NM_004729	chrX	6	2163 1955 1743 1483 578 59	-	-	-	-	-	-
NM_004730	chr5	3	441 364 294	-	-	1	1464	-	-
NM_004734	chr13	2	1147 854	-	-	1	839	2	858 316
NM_004736	chr1	2	835 578	-	-	2	841 838	-	-
NM_004737	chr22	4	1281 883 58 36	-	-	-	-	-	-
NM_004739	chr11	1	654	-	-	-	-	-	-
NM_004742	chr3	2	1830 1338	-	-	-	-	-	-
NM_004745	chr8	4	6351 5560 2090 1315	1	4801	1	2115	1	2556
NM_004747	chr10	5	1499 1395 477 375 292	-	-	-	-	-	-
NM_004748	chr15	2	3767 2687	1	136	-	-	-	-
NM_004755	chr14	2	1214 294	-	-	-	-	-	-
NM_004759	chr1	3	472 425 296	-	-	2	575 39	-	-
NM_004765	chr16	1	25	-	-	-	-	-	-
NM_004768	chr1	1	72	-	-	1	251	-	-
NM_004776	chr20	8	2965 2586 2461 1309 977 961 769 266	-	-	1	3001	2	2840 965
NM_004779	chr5	-	-	-	-	-	-	1	377
NM_004788	chr11	2	2561 1838	2	2499 2446	2	1969 388	-	-
NM_004796	chr14	2	1867 256	-	-	1	2163	-	-
NM_004798	chr20	4	3077 2648 2633 1466	1	3292	3	3029 2651 165	-	-
NM_004799	chr1	1	39	-	-	-	-	-	-
NM_004801	chr2	3	1549 1477 1083	-	-	1	266	-	-
NM_004826	chr2	1	296	-	-	-	-	-	-
NM_004831	chr19	2	867 678	-	-	-	-	1	197
NM_004834	chr2	1	1313	1	2774	1	238	-	-
NM_004835	chr3	2	657 228	-	-	-	-	1	831
NM_004835	chr3	2	657 228	-	-	-	-	1	831
NM_004836	chr2	1	245	-	-	-	-	-	-
NM_004840	chrX	5	2344 2325 1893 1776 1763	-	-	1	199	-	-
NM_004841	chr1	-	-	-	-	-	-	1	95
NM_004845	chrX	6	4006 3478 3413 3385 794 363	-	-	1	3000	-	-
NM_004850	chr2	2	1302 565	-	-	-	-	-	-
NM_004856	chr15	-	-	-	-	-	-	1	438
NM_004857	chr14	2	4459 3246	1	252	-	-	-	-
NM_004859	chr17	4	2537 2414 2328 681	2	2373 1226	1	850	-	-
NM_004860	chr17	2	91 43	-	-	-	-	-	-
NM_004865	chr6	2	170 53	-	-	-	-	-	-
NM_004871	chr17	6	3747 3526 1571 511 245 185	-	-	1	2719	1	2834
NM_004879	chr11	2	856 383	-	-	-	-	-	-
NM_004884	chr15	2	1773 374	-	-	1	437	-	-
NM_004887	chr5	2	1073 263	-	-	1	407	-	-
NM_004890	chr17	1	64	-	-	-	-	1	68
NM_004898	chr4	3	2670 607 157	1	2864	2	2733 803	1	1969
NM_004904	chr7	7	6447 6406 6269 6048 5204 1542 452	1	1120	1	1177	-	-
NM_004905	chr1	1	24	2	890 117	-	-	-	-
NM_004906	chr6	-	-	-	-	-	-	1	237
NM_004911	chr7	-	-	-	-	1	489	-	-
NM_004912	chr7	1	1135	-	-	-	-	-	-
NM_004926	chr14	1	627	-	-	-	-	-	-
NM_004938	chr9	-	-	-	-	1	1260	-	-
NM_004945	chr19	2	852 227	-	-	-	-	-	-
NM_004947	chr3	5	2607 2254 1765 434 165	-	-	-	-	-	-
NM_004949	chr18	2	2078 118	-	-	-	-	-	-
NM_004953	chr3	1	346	-	-	1	385	-	-
NM_004956	chr7	4	2900 1390 1062 142	1	3323	4	1114 952 742 568	-	-
NM_004965	chr21	1	523	-	-	1	562	-	-
NM_004968	chr7	1	274	-	-	1	88	-	-
NM_004973	chr6	6	1663 1590 1500 1390 1324 74	-	-	1	1279	-	-
NM_004974	chr1	1	51	-	-	-	-	-	-
NM_004976	chr11	5	3978 3613 1775 1279 248	-	-	-	-	-	-
NM_004978	chr1	2	1731 1683	-	-	2	1723 1380	-	-
NM_004985	chr12	1	4465	-	-	-	-	-	-
NM_004992	chrX	15	7619 7397 6961 6363 5313 3186 2810 2463 2176 1945 1384 1184 307 281 52	-	-	1	5570	-	-
NM_004992	chrX	15	7619 7397 6961 6363 5313 3186 2810 2463 2176 1945 1384 1184 307 281 52	-	-	1	5570	-	-
NM_004998	chr15	2	702 634	-	-	-	-	-	-
NM_004999	chr6	1	3059	-	-	1	680	1	1075
NM_005010	chr7	2	1713 111	-	-	-	-	-	-
NM_005016	chr12	-	-	-	-	1	37	-	-
NM_005025	chr3	-	-	-	-	1	214	-	-
NM_005028	chr10	1	1535	-	-	-	-	-	-
NM_005032	chrX	3	1015 292 270	-	-	1	840	-	-
NM_005044	chrX	6	4535 4481 4307 4238 3103 544	-	-	1	3788	-	-
NM_005045	chr7	-	-	-	-	1	47	-	-
NM_005054	chr2	1	273	-	-	1	1390	-	-
NM_005056	chr12	4	4114 4041 1779 999	1	4241	3	1284 1239 339	-	-
NM_005063	chr10	6	3610 3386 3123 2965 937 394	-	-	-	-	-	-
NM_005065	chr14	3	5091 4055 142	-	-	4	5412 5409 3718 1753	-	-
NM_005066	chr1	1	757	-	-	-	-	-	-
NM_005067	chr3	1	277	-	-	1	213	-	-
NM_005069	chr21	2	247 109	-	-	1	1225	-	-
NM_005087	chr3	1	249	-	-	-	-	-	-
NM_005088	chrX	2	735 320	-	-	-	-	-	-
NM_005094	chr9	1	125	-	-	-	-	-	-
NM_005095	chr1	2	2063 67	-	-	-	-	1	623
NM_005099	chr1	1	1129	-	-	1	76	-	-
NM_005105	chr1	5	2114 1344 461 298 87	-	-	-	-	-	-
NM_005109	chr3	1	601	1	646	1	58	-	-
NM_005110	chr5	1	540	-	-	-	-	-	-
NM_005116	chr20	8	4159 3896 3791 3284 1719 1312 536 148	-	-	-	-	-	-
NM_005117	chr11	7	842 669 650 269 257 223 32	-	-	-	-	-	-
NM_005119	chr1	2	1024 249	-	-	1	1202	-	-
NM_005120	chrX	2	203 163	-	-	-	-	-	-
NM_005121	chr17	4	3735 3229 3110 596	-	-	-	-	-	-
NM_005126	chr3	1	150	-	-	-	-	1	1712
NM_005133	chr11	1	311	-	-	1	279	-	-
NM_005134	chr18	3	802 644 622	-	-	1	821	-	-
NM_005135	chr15	4	3775 2542 852 531	-	-	2	3132 2962	-	-
NM_005139	chr4	-	-	-	-	1	322	-	-
NM_005151	chr18	4	2278 712 320 200	-	-	3	500 476 384	1	867
NM_005153	chr16	3	759 739 513	-	-	1	220	-	-
NM_005156	chr9	4	5001 4296 3306 1969	-	-	1	1563	-	-
NM_005174	chr10	1	46	-	-	-	-	-	-
NM_005180	chr10	2	1188 389	1	1119	-	-	2	1537 551
NM_005187	chr16	1	73	-	-	-	-	1	153
NM_005188	chr11	10	7373 6918 6412 2879 2870 2806 2478 1899 1301 424	-	-	-	-	1	774
NM_005194	chr20	-	-	-	-	2	446 443	-	-
NM_005197	chr14	7	5622 5193 5044 4436 2463 2353 243	1	955	2	6061 5204	1	736
NM_005198	chr22	1	184	-	-	-	-	-	-
NM_005201	chr3	3	1060 899 126	-	-	-	-	-	-
NM_005202	chr1	7	1633 1543 909 751 601 562 22	-	-	-	-	-	-
NM_005207	chr22	6	3452 3177 2989 2717 965 303	-	-	3	1399 383 26	-	-
NM_005208	chr17	1	110	-	-	-	-	-	-
NM_005215	chr18	-	-	1	266	-	-	-	-
NM_005219	chr5	5	1530 630 540 270 239	-	-	3	1608 475 144	-	-
NM_005221	chr7	-	-	-	-	1	51	-	-
NM_005222	chr7	1	688	-	-	-	-	-	-
NM_005225	chr20	2	1202 1108	-	-	-	-	-	-
NM_005233	chr3	3	2437 1641 879	-	-	-	-	-	-
NM_005234	chr19	2	356 24	-	-	-	-	-	-
NM_005235	chr2	5	5961 5551 5135 5065 287	1	4880	1	7269	1	6653
NM_005238	chr11	2	3052 2723	-	-	1	2407	-	-
NM_005241	chr3	2	428 218	-	-	-	-	-	-
NM_005245	chr4	2	602 67	-	-	-	-	-	-
NM_005249	chr14	1	776	-	-	-	-	-	-
NM_005256	chr11	1	914	-	-	-	-	-	-
NM_005273	chr7	1	227	-	-	-	-	-	-
NM_005277	chr4	1	1317	-	-	-	-	-	-
NM_005284	chr6	3	459 390 369	-	-	-	-	-	-
NM_005296	chrX	1	1068	1	692	1	155	-	-
NM_005311	chr7	2	1066 896	-	-	2	978 181	-	-
NM_005316	chr11	2	348 316	-	-	-	-	-	-
NM_005318	chr22	1	1259	-	-	-	-	-	-
NM_005324	chr17	3	1796 1330 97	2	373 203	1	184	-	-
NM_005328	chr8	-	-	-	-	1	110	-	-
NM_005329	chr16	3	1552 1493 96	-	-	1	1442	-	-
NM_005334	chrX	3	1203 699 119	-	-	1	191	-	-
NM_005339	chr4	7	3582 3468 3056 1730 1669 953 388	-	-	1	1672	3	3855 3831 3754
NM_005340	chr5	1	176	-	-	-	-	-	-
NM_005342	chrX	3	2216 598 87	-	-	2	2636 288	1	1785
NM_005347	chr9	4	1596 169 145 21	1	1713	-	-	-	-
NM_005349	chr4	1	255	-	-	-	-	-	-
NM_005357	chr19	-	-	-	-	3	219 216 213	-	-
NM_005358	chr13	4	1706 623 52 29	-	-	1	55	1	599
NM_005359	chr18	6	6128 6113 4222 4009 2110 135	1	799	3	6116 5365 4664	1	4002
NM_005374	chr17	6	1967 1960 944 468 324 215	-	-	1	647	1	816
NM_005378	chr2	2	850 273	-	-	-	-	-	-
NM_005387	chr11	3	662 614 62	-	-	1	190	-	-
NM_005392	chr9	2	1722 1437	1	214	-	-	-	-
NM_005397	chr7	5	3800 1425 1164 950 414	-	-	2	1395 227	-	-
NM_005398	chr10	-	-	-	-	2	1269 1151	-	-
NM_005399	chr1	4	4341 4290 3492 3474	-	-	2	3173 2885	-	-
NM_005400	chr2	3	2747 819 33	-	-	-	-	-	-
NM_005402	chr7	1	492	-	-	-	-	-	-
NM_005406	chr18	2	275 86	-	-	1	130	-	-
NM_005407	chr14	-	-	-	-	2	560 24	1	1051
NM_005413	chr2	1	302	-	-	-	-	-	-
NM_005426	chr1	2	771 367	-	-	-	-	-	-
NM_005429	chr4	1	52	-	-	-	-	-	-
NM_005430	chr12	1	263	-	-	-	-	-	-
NM_005433	chr18	1	2181	1	2698	-	-	-	-
NM_005436	chr10	8	3628 2728 1290 1228 1059 822 404 263	1	3509	1	1231	2	3367 2707
NM_005440	chr17	2	3278 1105	-	-	2	3183 573	1	848
NM_005442	chr3	2	623 168	-	-	-	-	1	459
NM_005443	chr4	-	-	1	504	-	-	-	-
NM_005455	chr1	2	1540 1344	-	-	-	-	1	539
NM_005458	chr9	2	2458 66	-	-	-	-	-	-
NM_005461	chr20	3	1685 393 386	-	-	-	-	-	-
NM_005488	chr22	3	303 218 91	-	-	-	-	-	-
NM_005493	chr6	-	-	-	-	-	-	1	557
NM_005497	chr17	6	5345 4897 4050 1442 891 367	-	-	2	4676 113	-	-
NM_005499	chr19	2	262 174	-	-	-	-	-	-
NM_005502	chr9	7	3042 2963 2742 1304 841 654 563	-	-	-	-	-	-
NM_005503	chr15	1	1120	-	-	-	-	-	-
NM_005504	chr12	2	1946 67	1	5414	3	5229 4581 2632	-	-
NM_005507	chr11	1	340	-	-	-	-	-	-
NM_005509	chr5	2	1209 219	-	-	-	-	-	-
NM_005523	chr7	2	1586 480	-	-	-	-	-	-
NM_005536	chr8	1	32	-	-	-	-	-	-
NM_005537	chr13	3	788 433 62	-	-	1	742	-	-
NM_005539	chr10	5	1380 1324 1276 1095 554	-	-	-	-	-	-
NM_005544	chr2	-	-	-	-	1	381	-	-
NM_005546	chr5	3	1840 577 535	-	-	3	1684 1530 525	1	638
NM_005550	chr16	3	503 209 55	-	-	1	549	-	-
NM_005552	chr14	2	496 100	-	-	1	177	-	-
NM_005562	chr1	4	1704 1670 1438 1239	-	-	1	344	-	-
NM_005563	chr1	2	895 240	1	665	-	-	-	-
NM_005565	chr5	1	44	-	-	-	-	-	-
NM_005573	chr5	1	194	-	-	-	-	-	-
NM_005578	chr3	3	4683 3978 348	1	3822	1	4853	-	-
NM_005581	chr19	1	368	-	-	1	484	-	-
NM_005586	chr6	-	-	-	-	1	643	-	-
NM_005595	chr1	2	653 321	-	-	-	-	-	-
NM_005596	chr9	4	6381 5262 5170 1572	1	5847	-	-	-	-
NM_005604	chr6	3	2022 2003 698	-	-	1	436	-	-
NM_005610	chr1	2	808 599	-	-	-	-	-	-
NM_005613	chr1	3	1975 1665 123	-	-	-	-	-	-
NM_005614	chr7	1	745	1	966	-	-	-	-
NM_005618	chr6	1	239	-	-	2	111 80	-	-
NM_005625	chr8	2	740 106	-	-	1	364	-	-
NM_005626	chr1	1	95	-	-	-	-	-	-
NM_005627	chr6	1	297	-	-	-	-	1	666
NM_005634	chrX	3	234 146 108	-	-	-	-	-	-
NM_005637	chr18	1	134	1	1367	-	-	1	2051
NM_005638	chrX	-	-	-	-	1	502	-	-
NM_005647	chrX	4	2976 2372 877 370	-	-	3	3137 2754 648	-	-
NM_005648	chr8	1	88	-	-	-	-	-	-
NM_005650	chr22	3	1309 988 241	-	-	-	-	-	-
NM_005653	chr12	1	30	-	-	-	-	-	-
NM_005655	chr8	-	-	-	-	1	331	-	-
NM_005667	chr2	1	394	-	-	-	-	-	-
NM_005668	chr5	4	4465 3406 3388 693	-	-	1	3335	-	-
NM_005669	chr5	2	2053 97	-	-	1	1994	1	264
NM_005678	chr15	2	647 219	-	-	4	656 653 650 403	-	-
NM_005686	chr1	3	1461 520 186	-	-	2	613 484	-	-
NM_005688	chr3	6	1237 1201 1161 1154 428 354	-	-	1	933	-	-
NM_005690	chr12	1	196	-	-	-	-	-	-
NM_005708	chr13	1	295	-	-	-	-	-	-
NM_005711	chr5	1	995	-	-	-	-	-	-
NM_005717	chr1	-	-	-	-	1	1252	-	-
NM_005722	chr2	4	711 575 488 435	-	-	1	241	1	315
NM_005724	chr15	-	-	-	-	2	72 69	-	-
NM_005725	chr1	2	824 115	-	-	-	-	-	-
NM_005731	chr2	2	293 81	-	-	-	-	-	-
NM_005734	chr11	2	751 701	-	-	-	-	-	-
NM_005735	chr2	2	789 250	-	-	-	-	-	-
NM_005736	chr10	3	1023 503 429	-	-	1	357	-	-
NM_005737	chr2	3	2937 2871 323	-	-	-	-	-	-
NM_005738	chr7	4	1818 1770 1374 152	-	-	1	1938	-	-
NM_005746	chr7	1	2305	-	-	-	-	-	-
NM_005752	chr16	1	1222	-	-	1	461	-	-
NM_005759	chr2	7	4774 4684 3988 3137 2921 1149 1070	1	1445	4	3313 1073 889 713	2	1153 735
NM_005766	chr13	3	395 222 33	-	-	-	-	-	-
NM_005768	chr12	1	138	-	-	-	-	-	-
NM_005776	chr14	-	-	-	-	1	846	-	-
NM_005777	chr3	-	-	-	-	-	-	1	83
NM_005778	chr3	1	341	1	65	-	-	1	101
NM_005779	chr5	7	3138 2686 2429 1101 967 572 358	-	-	-	-	-	-
NM_005785	chr12	2	1876 1617	1	1725	1	1897	-	-
NM_005786	chr18	1	844	-	-	1	99	-	-
NM_005789	chr17	1	1414	1	1986	-	-	-	-
NM_005795	chr2	3	2694 2470 1995	-	-	-	-	-	-
NM_005796	chr16	3	290 133 29	-	-	-	-	-	-
NM_005801	chr17	1	179	-	-	-	-	-	-
NM_005808	chr3	4	3240 2930 978 626	2	2261 1037	-	-	1	999
NM_005819	chr1	4	1339 476 274 116	-	-	3	795 342 339	1	863
NM_005822	chr6	4	2208 1702 906 336	-	-	-	-	-	-
NM_005826	chr1	1	111	-	-	-	-	-	-
NM_005828	chr17	8	4897 4116 3784 2000 1500 362 191 137	-	-	-	-	1	4177
NM_005832	chr3	1	147	-	-	-	-	-	-
NM_005840	chrX	6	5347 2232 1972 1741 1598 378	-	-	5	5272 5269 2769 2310 702	2	5276 1802
NM_005841	chr4	3	841 125 54	-	-	-	-	-	-
NM_005842	chr13	1	714	-	-	1	126	-	-
NM_005843	chr2	1	1886	-	-	-	-	-	-
NM_005850	chr1	1	73	-	-	-	-	-	-
NM_005852	chr17	3	1071 1052 76	-	-	-	-	-	-
NM_005859	chr5	2	1576 631	1	252	1	1534	-	-
NM_005862	chr3	2	1085 736	-	-	1	883	-	-
NM_005871	chr10	1	907	-	-	1	246	-	-
NM_005877	chr22	3	2203 2010 541	-	-	1	1942	-	-
NM_005885	chr5	4	1540 596 331 192	-	-	1	163	-	-
NM_005886	chr16	1	256	-	-	3	259 223 110	-	-
NM_005892	chr17	-	-	-	-	1	300	-	-
NM_005898	chr11	1	874	-	-	-	-	1	1005
NM_005899	chr17	3	1543 1072 576	-	-	1	34	-	-
NM_005900	chr4	1	765	-	-	-	-	-	-
NM_005901	chr18	8	7978 7661 5595 3058 2346 2239 1359 395	-	-	4	5598 2591 2325 348	2	6231 1436
NM_005902	chr15	4	4375 3505 3119 1751	-	-	4	4361 4358 1500 1497	-	-
NM_005903	chr5	4	4816 3605 809 542	-	-	2	5059 794	2	4626 3232
NM_005904	chr18	-	-	-	-	-	-	1	62
NM_005910	chr17	9	3627 3615 3290 2664 2625 959 717 358 102	-	-	2	4124 1166	-	-
NM_005917	chr2	-	-	-	-	-	-	1	175
NM_005920	chr1	6	3776 3745 3501 1495 642 314	-	-	1	1450	-	-
NM_005922	chr6	-	-	-	-	1	149	-	-
NM_005924	chr7	2	1027 775	-	-	-	-	1	796
NM_005927	chr5	1	1155	-	-	-	-	-	-
NM_005930	chr14	-	-	-	-	-	-	1	67
NM_005933	chr11	3	2690 2220 641	-	-	-	-	-	-
NM_005934	chr19	3	2245 2165 535	-	-	1	1898	-	-
NM_005935	chr4	1	1752	-	-	1	5239	-	-
NM_005937	chr17	1	2968	-	-	2	3362 1626	-	-
NM_005938	chrX	2	1329 472	-	-	1	321	-	-
NM_005941	chr8	4	3181 2981 727 145	1	72	2	209 79	1	2738
NM_005955	chr1	11	4983 4464 3917 3806 3616 1882 1529 1222 829 699 352	-	-	2	869 414	-	-
NM_005962	chr10	3	2174 1461 718	-	-	-	-	-	-
NM_005962	chr10	3	2174 1461 718	-	-	-	-	-	-
NM_005964	chr17	1	1415	-	-	-	-	-	-
NM_005966	chr2	3	2374 200 89	-	-	-	-	1	1733
NM_005967	chr12	1	505	-	-	-	-	-	-
NM_005994	chr17	3	679 220 194	-	-	1	59	-	-
NM_006007	chr9	3	4032 2996 1024	2	4106 3362	-	-	-	-
NM_006009	chr12	-	-	-	-	1	26	-	-
NM_006010	chr3	-	-	-	-	1	188	-	-
NM_006011	chr15	5	4313 2908 1182 1006 844	-	-	-	-	-	-
NM_006015	chr1	4	1051 1023 116 68	-	-	-	-	-	-
NM_006016	chr6	7	2239 2221 1798 1610 899 512 244	1	1780	1	247	-	-
NM_006017	chr4	1	810	-	-	1	742	-	-
NM_006022	chr13	3	1065 866 29	-	-	-	-	-	-
NM_006030	chr3	1	317	-	-	1	1381	-	-
NM_006032	chr14	1	169	-	-	-	-	-	-
NM_006036	chr2	4	2070 1601 798 647	1	2473	1	1604	-	-
NM_006037	chr2	1	1946	-	-	4	1752 1527 905 21	-	-
NM_006040	chr16	2	1226 429	1	1375	-	-	1	150
NM_006043	chr16	-	-	-	-	-	-	1	684
NM_006047	chr20	6	3456 571 544 376 186 43	-	-	1	574	1	3309
NM_006048	chr1	2	455 246	-	-	-	-	1	405
NM_006054	chr11	1	659	-	-	2	1479 1476	-	-
NM_006060	chr7	3	758 727 450	-	-	1	3704	1	1199
NM_006062	chr2	1	1095	-	-	2	380 198	-	-
NM_006076	chr7	7	3169 2909 2634 2223 2041 1119 602	-	-	-	-	-	-
NM_006077	chr10	1	622	-	-	2	86 83	-	-
NM_006079	chr6	1	171	-	-	-	-	-	-
NM_006080	chr7	2	1823 915	-	-	3	2972 1896 768	-	-
NM_006086	chr16	2	282 83	-	-	-	-	-	-
NM_006089	chrX	2	1845 1293	-	-	-	-	-	-
NM_006091	chr15	1	1788	-	-	-	-	-	-
NM_006095	chr4	6	4299 3756 3569 1354 965 701	-	-	1	1148	1	2896
NM_006100	chr3	-	-	-	-	1	115	-	-
NM_006106	chr11	2	2447 2430	-	-	2	2988 168	1	172
NM_006113	chr1	5	2010 1896 1761 264 113	-	-	-	-	-	-
NM_006116	chr22	2	385 364	-	-	1	1583	-	-
NM_006122	chr15	1	575	-	-	4	2536 815 154 151	-	-
NM_006133	chr11	8	2410 2148 810 696 535 515 367 135	-	-	-	-	-	-
NM_006136	chr7	1	99	-	-	-	-	1	443
NM_006139	chr2	1	683	-	-	1	553	1	2777
NM_006141	chr16	1	2617	-	-	-	-	1	2476
NM_006153	chr3	1	26	-	-	1	239	-	-
NM_006154	chr15	2	213 189	-	-	-	-	-	-
NM_006158	chr8	2	446 220	-	-	-	-	1	1558
NM_006160	chr17	-	-	-	-	1	1069	-	-
NM_006162	chr18	2	1314 614	-	-	-	-	-	-
NM_006166	chr12	5	2564 1693 1051 1013 504	-	-	1	250	-	-
NM_006178	chr17	2	368 220	-	-	2	1188 567	-	-
NM_006180	chr9	2	501 96	-	-	1	1578	-	-
NM_006186	chr2	2	483 368	-	-	-	-	1	182
NM_006191	chr12	1	929	-	-	1	29	-	-
NM_006192	chr20	1	1045	-	-	-	-	-	-
NM_006194	chr14	2	1218 258	-	-	-	-	-	-
NM_006195	chr9	1	473	-	-	-	-	-	-
NM_006196	chr2	1	383	-	-	1	38	-	-
NM_006197	chr8	2	1533 378	1	1944	3	481 478 475	-	-
NM_006201	chrX	2	1015 139	-	-	1	905	-	-
NM_006203	chr5	4	3502 1139 925 851	-	-	1	1282	-	-
NM_006206	chr4	4	2758 2284 472 194	-	-	1	475	-	-
NM_006209	chr8	-	-	-	-	-	-	1	362
NM_006212	chr1	8	4450 3847 3281 1965 1624 1064 1017 185	1	4884	-	-	-	-
NM_006216	chr2	1	613	-	-	1	616	-	-
NM_006224	chr17	6	2244 1982 986 888 718 249	1	1904	2	2100 2097	-	-
NM_006226	chr2	2	1410 331	-	-	1	420	-	-
NM_006228	chr8	1	394	-	-	-	-	-	-
NM_006237	chr13	4	1566 829 764 175	-	-	-	-	-	-
NM_006241	chr3	2	523 64	-	-	-	-	2	1592 927
NM_006243	chr1	3	390 326 165	-	-	-	-	-	-
NM_006245	chr6	1	299	-	-	1	756	-	-
NM_006246	chr14	1	974	1	402	-	-	-	-
NM_006251	chr5	3	3157 2340 696	-	-	1	2100	-	-
NM_006254	chr3	1	401	-	-	1	94	-	-
NM_006256	chr1	3	959 904 660	-	-	-	-	-	-
NM_006257	chr10	1	984	-	-	1	922	-	-
NM_006258	chr10	1	272	-	-	1	128	-	-
NM_006259	chr4	1	193	1	929	-	-	-	-
NM_006264	chr4	1	168	-	-	-	-	-	-
NM_006265	chr8	1	979	-	-	1	1483	-	-
NM_006267	chr2	1	139	-	-	-	-	-	-
NM_006268	chr11	1	40	-	-	-	-	-	-
NM_006278	chr11	2	169 42	1	480	-	-	-	-
NM_006281	chr8	2	312 181	-	-	-	-	-	-
NM_006281	chr8	2	312 181	-	-	-	-	-	-
NM_006283	chr8	8	4817 1827 1511 737 267 154 137 42	-	-	3	1960 546 543	1	4680
NM_006287	chr2	3	2266 2214 159	-	-	-	-	-	-
NM_006290	chr6	3	1528 662 622	-	-	1	1494	-	-
NM_006293	chr15	2	1024 702	2	1018 998	2	1027 375	-	-
NM_006301	chr12	-	-	-	-	1	592	-	-
NM_006306	chrX	6	5904 5845 4444 3924 1733 1543	-	-	-	-	-	-
NM_006307	chrX	1	238	-	-	-	-	-	-
NM_006312	chr12	-	-	-	-	1	750	-	-
NM_006313	chr12	1	1589	-	-	3	1216 276 273	-	-
NM_006315	chr4	8	4506 4393 4097 2928 1492 1361 1303 470	-	-	-	-	1	2971
NM_006320	chr4	3	192 176 96	-	-	-	-	-	-
NM_006321	chr3	7	1798 1769 828 695 448 423 72	-	-	-	-	-	-
NM_006323	chr4	1	616	-	-	1	209	-	-
NM_006325	chr12	2	256 211	-	-	-	-	1	824
NM_006330	chr8	3	1624 1368 392	-	-	1	541	-	-
NM_006334	chr9	2	286 25	-	-	-	-	-	-
NM_006352	chr1	1	443	-	-	3	2032 1664 1551	-	-
NM_006357	chr2	1	56	-	-	1	415	-	-
NM_006359	chrX	3	1996 593 462	-	-	2	964 888	1	2285
NM_006372	chr6	-	-	-	-	1	508	-	-
NM_006373	chr17	3	1038 282 250	-	-	1	288	-	-
NM_006375	chrX	2	1596 211	-	-	-	-	-	-
NM_006377	chr9	-	-	-	-	2	1234 444	-	-
NM_006378	chr9	2	1171 101	-	-	-	-	-	-
NM_006380	chr17	3	3475 3145 982	2	1652 1444	2	3302 1455	1	1351
NM_006386	chr22	3	2349 2227 842	-	-	1	2123	-	-
NM_006390	chr12	2	109 90	-	-	1	565	-	-
NM_006391	chr11	1	23	-	-	-	-	-	-
NM_006393	chr10	5	4215 3517 1349 929 768	-	-	1	4033	2	4219 234
NM_006401	chr9	1	70	-	-	-	-	-	-
NM_006403	chr6	2	1652 366	-	-	-	-	-	-
NM_006405	chr14	-	-	-	-	1	27	-	-
NM_006411	chr6	2	775 729	-	-	-	-	-	-
NM_006421	chr8	1	915	-	-	-	-	-	-
NM_006434	chr10	6	3247 1205 967 610 463 340	-	-	-	-	-	-
NM_006454	chr4	8	3069 2820 1200 1048 980 315 127 103	-	-	2	2321 130	-	-
NM_006459	chr10	2	1789 1341	-	-	1	1701	-	-
NM_006460	chr17	3	1381 1220 207	-	-	-	-	-	-
NM_006465	chr15	2	1461 166	-	-	-	-	-	-
NM_006466	chr20	-	-	-	-	-	-	1	129
NM_006469	chr1	1	148	-	-	2	1161 1093	1	101
NM_006471	chr18	1	36	-	-	-	-	-	-
NM_006478	chr22	-	-	1	183	-	-	-	-
NM_006482	chr12	8	3693 3515 2631 2516 2467 1126 732 701	-	-	2	3776 830	-	-
NM_006489	chr14	3	1536 1381 637	-	-	-	-	-	-
NM_006496	chr1	2	291 64	-	-	-	-	-	-
NM_006504	chr10	3	2481 757 618	-	-	1	2876	-	-
NM_006520	chrX	1	1738	-	-	1	1571	-	-
NM_006526	chr20	4	1743 1412 634 333	-	-	-	-	-	-
NM_006534	chr20	3	2595 530 212	-	-	1	3323	-	-
NM_006537	chr15	2	576 397	-	-	1	213	-	-
NM_006538	chr2	5	4148 3483 3348 2844 627	-	-	1	991	-	-
NM_006542	chr1	1	167	-	-	-	-	-	-
NM_006545	chr3	1	32	-	-	-	-	-	-
NM_006546	chr17	3	2042 2032 1619	-	-	2	6662 2200	-	-
NM_006547	chr7	2	1909 1479	-	-	-	-	-	-
NM_006548	chr3	1	1475	-	-	-	-	-	-
NM_006549	chr12	3	734 418 54	-	-	1	638	1	2294
NM_006555	chr7	3	1951 1490 337	-	-	1	1532	-	-
NM_006557	chr9	2	1508 611	-	-	2	614 367	1	371
NM_006559	chr1	2	967 477	-	-	1	78	-	-
NM_006561	chr10	8	5910 4482 4327 2158 2110 1361 1259 259	-	-	3	5870 5468 3803	-	-
NM_006565	chr16	2	1272 181	-	-	-	-	-	-
NM_006570	chr9	-	-	-	-	1	114	-	-
NM_006572	chr17	7	3008 2194 969 564 439 201 174	1	478	2	2814 695	-	-
NM_006574	chr3	1	226	-	-	1	247	1	271
NM_006589	chr1	2	204 109	-	-	2	173 160	-	-
NM_006591	chr11	2	1842 497	1	201	1	777	-	-
NM_006593	chr2	1	222	-	-	-	-	-	-
NM_006595	chr11	5	779 624 518 357 154	-	-	-	-	-	-
NM_006599	chr16	7	7701 7374 7284 5848 5725 485 168	1	7877	2	1058 162	-	-
NM_006601	chr12	3	1004 254 106	-	-	-	-	-	-
NM_006603	chrX	-	-	1	250	-	-	-	-
NM_006609	chr2	1	2574	-	-	-	-	-	-
NM_006618	chr1	2	1467 1166	-	-	-	-	-	-
NM_006621	chr1	1	390	-	-	-	-	-	-
NM_006624	chr10	3	2099 1630 246	-	-	2	1610 1468	-	-
NM_006625	chr1	1	62	1	1085	-	-	-	-
NM_006625	chr1	1	62	1	1085	-	-	-	-
NM_006625	chr1	1	62	1	1085	-	-	-	-
NM_006628	chr15	3	3064 1761 1209	-	-	1	989	1	137
NM_006634	chr2	1	177	-	-	1	227	-	-
NM_006640	chr17	2	1474 132	-	-	1	757	-	-
NM_006646	chr13	3	1218 335 206	-	-	2	2965 1977	-	-
NM_006650	chr5	6	3898 3799 3535 2859 1517 1261	-	-	2	3901 3811	-	-
NM_006653	chr6	1	99	-	-	-	-	-	-
NM_006654	chr12	5	4727 1353 1290 1061 885	-	-	2	4026 606	-	-
[truncated: 2,434 more rows]
